# Supplementary material for: Chaperonin TRiC/CCT supports mitotic exit and entry into endocycle in Drosophila
Source: PLoS Genet. 2019 Apr 29;15(4):e1008121. doi: 10.1371/journal.pgen.1008121 (PMC6508744; doi:10.1371/journal.pgen.1008121)
Supplement: S1 Data — (XLSX) [file pgen.1008121.s001.xlsx]

## Sheet: Fig_1C
Group	DNA intensity
Sperm	0.979962
Sperm	0.900977
Sperm	0.911001
Sperm	1.17391
Sperm	1.04883
Sperm	1.26067
Sperm	0.982773
Sperm	1.08106
Sperm	0.995328
Sperm	1.19218
Sperm	1.00854
Sperm	1.16895
Sperm	0.876521
Sperm	0.882894
Sperm	0.902195
Sperm	0.984366
Sperm	0.891326
Sperm	0.902757
Sperm	1.03749
Sperm	0.911657
Sperm	0.999919
Sperm	0.906692
PG	59.2973
PG	60.3463
PG	68.6823
PG	61.1233
PG	55.5695
PG	54.9679
PG	58.0154
PG	67.4703
PG	52.7138
PG	32.0821
PG	68.0032
PG	57.6219
PG	66.0473
PG	42.9906
PG	59.7247
PG	56.1034
PG	63.172
PG	55.5421
CA	7.59993
CA	7.39005
CA	9.14993
CA	7.31659
CA	7.60864
CA	8.90183
CA	8.24043
CA	9.04959
CA	8.07393
CA	9.22676

## Sheet: Fig_1F-1H
hAH	Cell number	C value	% pH3-positive cells
0	30	4.04215	0
0	36	2.96167	0
0	39	2.29982	0
0	39	3.01221	0
0	41	4.30028	0
0	30	3.73563	0
0	27	4.76039	0
0	35	2.74146	0
0	40	2.2529	0
0	33	2.39696	0
0	37	2.47531	0
0	40	1.95351	0
0	34	2.55067	0
0	33	2.61529	0
0	31	1.82298	0
6	33	3.90685	0
6	39	4.50794	0
6	42	3.60805	0
6	39	2.81835	0
6	35	2.87	0
6	41	2.64561	0
6	40	3.07986	0
6	28	2.52675	0
6	44	3.30821	0
6	36	3.28558	0
6	34	3.03911	0
6	41	4.08585	0
6	35	3.58346	0
6	38	3.70352	0
6	34	3.62435	0
6	43	2.24814	0
12	42	3.0964	0
12	41	3.91326	0
12	32	3.78504	0
12	39	3.43156	0
12	40	3.85341	0
12	30	3.60539	0
12	39	4.66653	0
12	40	3.13629	0
12	42	2.6019	0
12	33	3.70317	0
12	34	4.2465	0
12	43	2.92206	0
12	44	2.10628	0
12	52	2.30388	0
12	41	2.49716	0
12	35	2.059	0
12	43	2.69732	0
12	44	2.61615	0
18	51	4.72843	1.96078
18	49	4.56415	0
18	46	5.91232	4.34783
18	44	4.87689	2.27273
18	43	5.32346	0
18	41	6.11383	0
18	41	5.17438	0
18	47	4.73708	0
18	46	5.25746	2.17391
18	49	4.85002	0
18	43	4.1667	0
18	50	4.43786	0
18	48	4.90411	0
18	39	5.47502	2.5641
18	45	5.40164	0
18	50	4.78424	0
18	40	3.37083	0
18	42	4.53363	0
24	47	4.5568	0
24	56	4.79529	0
24	44	4.58572	0
24	45	6.16148	0
24	46	5.69516	0
24	36	6.60114	0
24	49	7.45471	0
24	50	4.87979	0
24	47	5.07251	0
24	52	5.24142	0
24	46	5.55835	0
24	52	4.8106	0
24	54	5.1296	0
24	53	4.60012	0
24	45	4.19197	0
24	43	4.38986	0
24	46	4.85311	0
48	49	19.9455	0
48	49	13.538	0
48	55	17.2938	0
48	46	18.6343	0
48	53	13.3503	0
48	50	14.323	0
48	41	19.5972	0
48	49	15.7082	0
48	48	14.5456	0
48	49	15.5741	0
48	50	12.7193	0
48	48	15.1211	0
48	48	14.0203	0
48	45	16.0534	0
48	54	17.4049	0
48	42	15.215	0
48	46	15.3035	0
84	46	53.4108	0
84	50	71.8455	0
84	40	52.8776	0
84	45	47.4683	0
84	49	55.5018	0
84	39	41.2403	0
84	56	52.4718	0
84	54	59.6017	0
84	45	81.2145	0
84	47	45.2695	0
84	44	64.7609	0
84	48	68.8938	0
84	55	60.6558	0
84	47	63.242	0
84	49	56.2216	0
84	51	53.3241	0

## Sheet: Fig_1I
hAH	Fzr-GFP expression
0	1.11952
0	1.07691
0	1.0899
0	1.04828
0	1.20587
0	1.29905
0	1.22214
0	0.926145
0	1.15404
0	0.868581
0	0.802869
6	1.21661
6	1.25858
6	1.10381
6	0.947422
6	0.904734
6	0.923192
6	0.814125
6	1.15541
6	1.12597
6	0.962631
12	1.12293
12	1.08925
12	1.30147
12	1.06432
12	1.11611
12	0.975713
12	0.86568
12	1.10427
12	0.935071
12	0.948819
12	1.01
12	1.59207
12	1.13907
18	1.72766
18	1.87945
18	2.34958
18	2.31309
18	1.43203
18	1.7037
18	1.5336
18	1.4372
18	1.49228
18	2.18375
18	1.66712
18	2.24701
18	1.67597
18	1.46067
24	1.78974
24	1.82245
24	2.48317
24	2.53699
24	2.14635
24	1.99838
24	2.53783
24	3.47284
24	2.95197
24	3.55477
24	2.53507
24	1.90815
24	2.28716
24	2.11794
24	1.60296
24	2.41786
24	2.17807
24	2.95493
24	2.27988
24	1.88502
24	1.87298
48	2.17058
48	2.35155
48	2.22599
48	1.8579
48	1.99575
48	1.79765
48	1.33566
48	1.62419
48	1.24514
48	1.53555
48	1.08613
48	1.63303
48	1.23658
48	1.07149
84	1.39026
84	1.79164
84	1.73838
84	1.85799
84	1.7766
84	1.74675
84	1.40499
84	1.40911
84	1.2594
84	1.8911
84	1.57564
84	2.17316
84	2.43304
84	2.07901
84	1.74582

## Sheet: Fig_2B_2C_2E
Group	hAH	Cell number	C value	% pH3-positive cells
Control	0	32	3.42394	0
Control	0	28	4.89499	0
Control	0	31	4.115	0
Control	0	30	4.0965	0
Control	0	29	2.97497	0
Control	0	37	4.38266	0
Control	0	26	5.56068	0
Control	0	27	4.41526	0
Control	0	26	2.3813	0
Control	0	31	2.67734	0
Control	0	32	3.21474	0
Control	0	33	4.52552	0
Control	0	27	3.22224	0
Control	0	33	2.88562	0
Control	0	28	2.43149	0
Control	12	38	4.64449	0
Control	12	42	4.3764	0
Control	12	44	4.18199	4.54545
Control	12	44	2.92038	0
Control	12	54	3.45876	1.85185
Control	12	46	6.15438	0
Control	12	30	2.79467	3.33333
Control	12	31	6.35816	0
Control	12	41	5.13029	0
Control	12	42	5.10292	0
Control	12	39	4.27555	0
Control	12	45	4.21407	0
Control	12	42	5.63444	2.38095
Control	12	42	6.32287	0
Control	12	37	6.03057	0
Control	12	36	5.18815	0
Control	12	46	5.68727	0
Control	12	39	5.65625	0
Control	24	41	5.65729	0
Control	24	49	6.19833	2.04082
Control	24	42	6.39975	0
Control	24	41	6.62188	0
Control	24	40	9.73125	0
Control	24	45	5.95598	0
Control	24	46	5.93975	0
Control	24	40	8.45158	0
Control	24	42	7.59559	0
Control	24	38	8.60741	0
Control	24	39	5.13198	2.5641
Control	24	51	5.84113	0
Control	24	42	8.9529	0
Control	24	47	9.11073	0
Control	24	52	6.74756	0
Control	36	53	17.3644	0
Control	36	44	15.8129	0
Control	36	37	13.8299	0
Control	36	47	16.935	0
Control	36	47	12.8536	0
Control	36	42	15.4259	0
Control	36	40	11.3801	0
Control	36	48	13.8008	0
Control	36	50	13.6317	0
Control	36	39	14.7313	0
Control	36	45	10.619	0
Control	36	43	9.39985	0
Control	36	41	13.3293	0
Control	36	47	12.1809	0
Control	36	48	9.52676	0
Control	36	49	11.8012	0
Control	36	39	9.43533	0
Control	48	47	16.9371	0
Control	48	49	16.5037	0
Control	48	35	16.6328	0
Control	48	42	13.141	0
Control	48	55	10.6607	0
Control	48	39	16	0
Control	48	40	16.7798	0
Control	48	38	19.2959	0
Control	48	45	12.368	0
Control	48	53	16.5919	0
Control	48	52	18.2185	0
Control	48	55	14.5104	0
Control	48	55	15.3346	0
Control	48	51	18.001	0
Control	48	46	26.4656	0
Control	60	49	18.7428	0
Control	60	43	14.8823	0
Control	60	44	18.7163	0
Control	60	50	12.8915	0
Control	60	42	16.8984	0
Control	60	44	21.1579	0
Control	60	43	20.6214	0
Control	60	40	16.1269	0
Control	60	47	15.8115	0
Control	60	40	18.5477	0
Control	60	48	19.5661	0
Control	60	39	22.0293	0
Control	60	42	14.263	0
Control	60	51	13.0262	0
Control	60	47	19.1807	0
Control	60	38	13.2131	0
Control	60	37	18.0302	0
Control	72	42	33.1238	0
Control	72	47	33.4946	0
Control	72	44	23.829	0
Control	72	45	18.0306	0
Control	72	53	23.759	0
Control	72	55	21.421	0
Control	72	51	40.1317	0
Control	72	32	44.362	0
Control	72	51	26.9709	0
Control	72	44	24.5527	0
Control	72	43	27.0708	0
Control	72	49	34.6966	0
Control	72	42	23.1284	0
Control	72	37	29.0953	0
Control	72	44	34.7075	0
Control	72	51	40.5004	0
Control	84	40	35.4402	0
Control	84	46	33.8218	0
Control	84	43	29.4141	0
Control	84	51	38.3242	0
Control	84	38	52.0735	0
Control	84	45	36.4402	0
Control	84	46	32.3619	0
Control	84	49	22.8973	0
Control	84	51	45.9021	0
Control	84	41	38.8822	0
Control	84	52	30.6651	0
Control	84	52	32.8379	0
Control	84	49	40.2273	0
Control	84	45	29.3732	0
Control	84	35	39.348	0
Control	84	43	54.129	0
Control	84	40	47.8359	0
Control	96	51	56.7392	0
Control	96	42	64.3175	0
Control	96	53	73.2297	0
Control	96	38	56.3095	0
Control	96	47	65.8188	0
Control	96	45	53.5329	0
Control	96	36	55.82	0
Control	96	45	64.6846	0
Control	96	50	63.0137	0
Control	96	52	34.8978	0
Control	96	49	51.7479	0
Control	96	45	53.0037	0
Control	96	42	42.8254	0
Control	96	45	30.1799	0
Control	96	46	43.881	0
fzr_RNAi	0	33	3.10077	0
fzr_RNAi	0	39	3.9385	0
fzr_RNAi	0	31	3.69396	0
fzr_RNAi	0	26	3.33097	0
fzr_RNAi	0	28	4.79241	0
fzr_RNAi	0	33	3.26031	0
fzr_RNAi	0	26	3.21825	0
fzr_RNAi	0	30	3.33896	0
fzr_RNAi	0	29	4.49391	0
fzr_RNAi	0	29	3.36196	0
fzr_RNAi	0	31	4.48179	0
fzr_RNAi	0	28	3.54117	0
fzr_RNAi	0	33	2.89566	0
fzr_RNAi	0	42	4.83067	0
fzr_RNAi	0	21	3.35836	0
fzr_RNAi	12	36	5.20606	0
fzr_RNAi	12	33	4.74894	3.0303
fzr_RNAi	12	37	5.19887	0
fzr_RNAi	12	45	3.08914	0
fzr_RNAi	12	32	4.92055	0
fzr_RNAi	12	47	4.37459	0
fzr_RNAi	12	43	3.95742	0
fzr_RNAi	12	42	3.25225	0
fzr_RNAi	12	33	3.61842	0
fzr_RNAi	12	34	5.60668	2.94118
fzr_RNAi	12	37	4.0096	2.7027
fzr_RNAi	12	40	4.11209	0
fzr_RNAi	12	30	5.53311	0
fzr_RNAi	12	37	5.81376	0
fzr_RNAi	12	33	4.19249	0
fzr_RNAi	12	40	5.3394	0
fzr_RNAi	12	35	6.36249	2.85714
fzr_RNAi	24	54	6.42077	0
fzr_RNAi	24	42	6.55884	0
fzr_RNAi	24	63	6.13658	3.1746
fzr_RNAi	24	43	6.32521	2.32558
fzr_RNAi	24	51	5.32867	1.96078
fzr_RNAi	24	42	4.13104	11.9048
fzr_RNAi	24	46	5.61843	4.34783
fzr_RNAi	24	46	4.89188	13.0435
fzr_RNAi	24	42	4.59672	0
fzr_RNAi	24	37	6.40678	13.5135
fzr_RNAi	24	29	4.67806	20.6897
fzr_RNAi	24	49	5.74799	0
fzr_RNAi	24	58	3.2281	0
fzr_RNAi	24	64	4.46841	0
fzr_RNAi	24	59	4.51263	0
fzr_RNAi	24	40	4.18845	5
fzr_RNAi	36	68	6.54647	2.94118
fzr_RNAi	36	75	4.3094	5.33333
fzr_RNAi	36	83	6.55401	1.20482
fzr_RNAi	36	82	4.4525	3.65854
fzr_RNAi	36	62	5.9268	1.6129
fzr_RNAi	36	65	5.05995	0
fzr_RNAi	36	68	6.58877	2.94118
fzr_RNAi	36	77	4.53899	3.8961
fzr_RNAi	36	73	5.78057	6.84932
fzr_RNAi	36	75	5.59317	0
fzr_RNAi	36	66	6.24156	10.6061
fzr_RNAi	36	69	5.14911	7.24638
fzr_RNAi	36	80	5.12044	6.25
fzr_RNAi	36	83	4.91439	2.40964
fzr_RNAi	36	78	6.32835	6.41026
fzr_RNAi	48	88	6.68683	5.68182
fzr_RNAi	48	90	5.40116	6.66667
fzr_RNAi	48	85	5.44343	4.70588
fzr_RNAi	48	65	7.14809	9.23077
fzr_RNAi	48	80	6.15911	3.75
fzr_RNAi	48	106	5.5082	0.943396
fzr_RNAi	48	81	5.7115	6.17284
fzr_RNAi	48	97	5.65155	0
fzr_RNAi	48	59	5.32609	0
fzr_RNAi	48	113	6.06506	0.884956
fzr_RNAi	48	74	5.89741	4.05405
fzr_RNAi	48	99	5.17839	0
fzr_RNAi	48	125	4.72525	0
fzr_RNAi	48	70	5.82659	5.71429
fzr_RNAi	60	87	5.51687	5.74713
fzr_RNAi	60	129	4.6263	5.42636
fzr_RNAi	60	167	5.83974	6.58683
fzr_RNAi	60	141	5.9477	5.67376
fzr_RNAi	60	137	4.1455	5.83942
fzr_RNAi	60	159	4.91797	3.77358
fzr_RNAi	60	126	6.01483	5.55556
fzr_RNAi	60	99	5.73284	7.07071
fzr_RNAi	60	108	5.08733	4.62963
fzr_RNAi	60	106	5.63957	18.8679
fzr_RNAi	60	98	5.74933	18.3673
fzr_RNAi	60	105	5.4991	7.61905
fzr_RNAi	60	87	4.11696	2.29885
fzr_RNAi	60	83	5.43659	6.0241
fzr_RNAi	60	140	3.66776	7.85714
fzr_RNAi	60	109	4.94121	12.844
fzr_RNAi	60	86	4.94307	4.65116
fzr_RNAi	72	132	5.24044	6.06061
fzr_RNAi	72	133	4.44714	9.77444
fzr_RNAi	72	143	3.56279	9.79021
fzr_RNAi	72	142	4.2726	6.33803
fzr_RNAi	72	156	4.92568	8.33333
fzr_RNAi	72	160	3.56886	2.5
fzr_RNAi	72	156	5.54687	2.5641
fzr_RNAi	72	176	6.83414	7.95455
fzr_RNAi	72	214	6.30295	6.07477
fzr_RNAi	72	168	6.30078	2.38095
fzr_RNAi	72	215	5.79018	9.30233
fzr_RNAi	72	173	5.47161	9.82659
fzr_RNAi	72	168	5.46887	8.33333
fzr_RNAi	72	182	7.20727	11.5385
fzr_RNAi	72	165	6.71368	10.9091
fzr_RNAi	72	156	4.40738	3.20513
fzr_RNAi	72	169	5.94256	4.73373
fzr_RNAi	84	220	3.99503	13.6364
fzr_RNAi	84	208	4.57378	10.0962
fzr_RNAi	84	106	5.8921	11.3208
fzr_RNAi	84	175	4.67463	5.14286
fzr_RNAi	84	113	5.89206	14.1593
fzr_RNAi	84	102	5.15785	12.7451
fzr_RNAi	84	145	5.95979	10.3448
fzr_RNAi	84	144	5.7281	15.2778
fzr_RNAi	84	82	4.55426	10.9756
fzr_RNAi	84	206	4.96995	2.42718
fzr_RNAi	84	115	4.30178	10.4348
fzr_RNAi	96	187	5.94363	3.20856
fzr_RNAi	96	160	6.36285	1.875
fzr_RNAi	96	173	5.18822	1.15607
fzr_RNAi	96	174	3.90459	1.14943
fzr_RNAi	96	165	6.00979	9.69697
fzr_RNAi	96	153	5.62401	1.30719
fzr_RNAi	96	170	5.63403	9.41176
fzr_RNAi	96	163	5.63554	7.36196
fzr_RNAi	96	167	5.97247	3.59281
fzr_RNAi	96	181	4.68138	3.8674
fzr_RNAi	96	182	4.81675	2.1978
fzr_RNAi	96	170	5.63638	5.88235
fzr_RNAi	96	241	5.24067	2.48963

## Sheet: Fig_3C
Group	hAH	% CycA-positive cells
Control	24	0
Control	24	0
Control	24	0
Control	24	0
Control	24	0
Control	24	0
Control	24	0
Control	24	0
Control	24	0
Control	24	0
Control	24	0
Control	24	0
Control	24	0
Control	48	0
Control	48	0
Control	48	0
Control	48	0
Control	48	0
Control	48	0
Control	48	0
Control	48	0
Control	48	0
Control	48	0
Control	48	0
Control	48	0
Control	48	0
Control	48	0
Control	48	0
Control	48	0
Control	48	0
Control	48	0
Control	48	0
Control	48	0
Control	48	0
Control	48	0
Control	72	0
Control	72	0
Control	72	0
Control	72	0
Control	72	0
Control	72	0
Control	72	0
Control	72	0
Control	72	0
Control	72	0
Control	72	0
Control	72	0
Control	72	0
Control	72	0
Control	72	0
Control	96	0
Control	96	0
Control	96	0
Control	96	0
Control	96	0
Control	96	0
Control	96	0
Control	96	0
Control	96	0
Control	96	0
Control	96	0
Control	96	0
Control	96	0
Control	96	0
Control	96	0
Control	96	0
Control	96	0
Control	96	0
fzr_RNAi	24	1.49254
fzr_RNAi	24	0
fzr_RNAi	24	4.6875
fzr_RNAi	24	0
fzr_RNAi	24	1.38889
fzr_RNAi	24	4.10959
fzr_RNAi	24	3.1746
fzr_RNAi	24	1.81818
fzr_RNAi	24	4.54545
fzr_RNAi	24	0
fzr_RNAi	24	0
fzr_RNAi	24	4.47761
fzr_RNAi	24	2.7027
fzr_RNAi	24	0
fzr_RNAi	24	0
fzr_RNAi	24	1.63934
fzr_RNAi	48	1.25
fzr_RNAi	48	0
fzr_RNAi	48	2.17391
fzr_RNAi	48	0
fzr_RNAi	48	0
fzr_RNAi	48	5.55556
fzr_RNAi	48	0
fzr_RNAi	48	5.06329
fzr_RNAi	48	16.6667
fzr_RNAi	48	1.2987
fzr_RNAi	48	2.35294
fzr_RNAi	48	0
fzr_RNAi	48	2.46914
fzr_RNAi	48	5.95238
fzr_RNAi	48	16.3265
fzr_RNAi	48	5.06329
fzr_RNAi	48	4.65116
fzr_RNAi	48	0
fzr_RNAi	48	3.65854
fzr_RNAi	48	0
fzr_RNAi	48	4.5977
fzr_RNAi	48	0
fzr_RNAi	48	5.76923
fzr_RNAi	48	6.60377
fzr_RNAi	72	6.18182
fzr_RNAi	72	11.6105
fzr_RNAi	72	3.48101
fzr_RNAi	72	10.4693
fzr_RNAi	72	7.00637
fzr_RNAi	72	8.92857
fzr_RNAi	72	12.766
fzr_RNAi	72	13.0137
fzr_RNAi	72	6.90909
fzr_RNAi	72	2.91777
fzr_RNAi	72	5.80808
fzr_RNAi	72	16.2879
fzr_RNAi	72	25.2381
fzr_RNAi	72	9.88024
fzr_RNAi	72	21.164
fzr_RNAi	72	19.1729
fzr_RNAi	72	2.76817
fzr_RNAi	72	2.96736
fzr_RNAi	96	8.25688
fzr_RNAi	96	6.17761
fzr_RNAi	96	13.0435
fzr_RNAi	96	12.2951
fzr_RNAi	96	15.0502
fzr_RNAi	96	4.85075
fzr_RNAi	96	8.05861
fzr_RNAi	96	9.62567
fzr_RNAi	96	7.66129
fzr_RNAi	96	8.3682
fzr_RNAi	96	6.85484
fzr_RNAi	96	4.33526
fzr_RNAi	96	14.2157
fzr_RNAi	96	12.1951
fzr_RNAi	96	10.2128
fzr_RNAi	96	6.92308
fzr_RNAi	96	12.8571

## Sheet: Fig_3D
Group	hAH	% CycB-positive cells
Control	24	0
Control	24	1.85185
Control	24	0
Control	24	0
Control	24	0
Control	24	0
Control	24	0
Control	24	0
Control	24	0
Control	24	0
Control	48	0
Control	48	0
Control	48	0
Control	48	0
Control	48	0
Control	48	0
Control	48	0
Control	48	0
Control	48	0
Control	48	0
Control	48	0
Control	48	0
Control	48	0
Control	48	0
Control	48	0
Control	48	0
Control	48	0
Control	48	0
Control	48	0
Control	48	0
Control	48	0
Control	48	0
Control	48	0
Control	48	0
Control	48	0
Control	72	0
Control	72	0
Control	72	0
Control	72	0
Control	72	0
Control	72	0
Control	72	0
Control	72	0
Control	72	0
Control	72	0
Control	72	0
Control	72	0
Control	72	0
Control	72	0
Control	72	0
Control	72	0
Control	96	0
Control	96	0
Control	96	0
Control	96	0
Control	96	0
Control	96	0
Control	96	0
Control	96	0
Control	96	0
Control	96	0
Control	96	0
Control	96	0
Control	96	0
Control	96	0
Control	96	0
Control	96	0
fzr_RNAi	24	0
fzr_RNAi	24	0
fzr_RNAi	24	2
fzr_RNAi	24	0
fzr_RNAi	24	0
fzr_RNAi	24	0
fzr_RNAi	24	0
fzr_RNAi	24	0
fzr_RNAi	24	0
fzr_RNAi	24	0
fzr_RNAi	24	0
fzr_RNAi	24	0
fzr_RNAi	48	2.12766
fzr_RNAi	48	14.0351
fzr_RNAi	48	19.4805
fzr_RNAi	48	11.4286
fzr_RNAi	48	25.9259
fzr_RNAi	48	13.9241
fzr_RNAi	48	5.31915
fzr_RNAi	48	3.7037
fzr_RNAi	48	10.6383
fzr_RNAi	48	8.97436
fzr_RNAi	48	6.45161
fzr_RNAi	48	3.07692
fzr_RNAi	48	3.8961
fzr_RNAi	48	8.98876
fzr_RNAi	48	4.93827
fzr_RNAi	48	5.97015
fzr_RNAi	48	0.990099
fzr_RNAi	48	2.10526
fzr_RNAi	48	0.826446
fzr_RNAi	48	4
fzr_RNAi	72	10.2302
fzr_RNAi	72	20.5742
fzr_RNAi	72	14.956
fzr_RNAi	72	35.8974
fzr_RNAi	72	20.3046
fzr_RNAi	72	22.069
fzr_RNAi	72	34.2657
fzr_RNAi	72	28.7823
fzr_RNAi	72	18.0258
fzr_RNAi	72	14.5455
fzr_RNAi	72	24.8031
fzr_RNAi	72	26.6393
fzr_RNAi	72	23.0159
fzr_RNAi	72	9.81132
fzr_RNAi	72	21.1806
fzr_RNAi	96	17.2986
fzr_RNAi	96	19.4175
fzr_RNAi	96	21.9424
fzr_RNAi	96	25.731
fzr_RNAi	96	40.2778
fzr_RNAi	96	33.5347
fzr_RNAi	96	24.9307
fzr_RNAi	96	28.0576
fzr_RNAi	96	35.6725
fzr_RNAi	96	25.908
fzr_RNAi	96	37.3134
fzr_RNAi	96	46.8504
fzr_RNAi	96	41.1067
fzr_RNAi	96	38.8102
fzr_RNAi	96	55.7895
fzr_RNAi	96	36.5931
fzr_RNAi	96	33.3333

## Sheet: Fig_3F-3H
Group	Cell number	C value	% pH3-positive cells
fzr_RNAi	144	2.97882	6.94444
fzr_RNAi	142	3.11069	1.40845
fzr_RNAi	142	3.37284	4.92958
fzr_RNAi	147	2.83616	8.16327
fzr_RNAi	167	2.96399	2.39521
fzr_RNAi	127	2.72093	6.29921
fzr_RNAi	90	3.84926	12.2222
fzr_RNAi	112	4.50982	14.2857
fzr_RNAi	78	4.54975	10.2564
fzr_RNAi	103	4.5245	6.79612
fzr_RNAi	110	5.44799	18.1818
fzr_RNAi	141	3.73883	9.21986
fzr_RNAi	139	4.3043	7.19424
fzr_RNAi	172	3.31255	8.13953
fzr_RNAi	176	4.41618	6.81818
fzr_RNAi	192	4.28862	21.875
fzr_RNAi	160	4.30171	10.625
fzr_RNAi	156	4.46388	8.33333
fzr_RNAi	168	3.91354	10.7143
fzr_RNAi	185	4.41531	8.10811
fzr_RNAi	180	4.56455	11.1111
fzr_RNAi	139	5.02471	11.5108
fzr_RNAi	189	4.39109	4.2328
fzr_RNAi + cycA_RNAi	37	45.1564	0
fzr_RNAi + cycA_RNAi	26	46.6505	0
fzr_RNAi + cycA_RNAi	37	19.2629	0
fzr_RNAi + cycA_RNAi	40	15.5459	0
fzr_RNAi + cycA_RNAi	28	26.4304	3.57143
fzr_RNAi + cycA_RNAi	42	26.5338	0
fzr_RNAi + cycA_RNAi	43	46.2738	0
fzr_RNAi + cycA_RNAi	46	36.6994	0
fzr_RNAi + cycA_RNAi	37	39.235	0
fzr_RNAi + cycA_RNAi	41	48.045	0
fzr_RNAi + cycA_RNAi	40	46.5227	0
fzr_RNAi + cycA_RNAi	34	29.7759	0
fzr_RNAi + cycA_RNAi	41	9.18924	4.87805
fzr_RNAi + cycA_RNAi	47	31.174	0
fzr_RNAi + cycA_RNAi	40	28.7052	0
fzr_RNAi + cycA_RNAi	39	30.9758	0
fzr_RNAi + cycA_RNAi	37	32.6853	0
fzr_RNAi + cycA_RNAi	42	13.5675	7.14286
fzr_RNAi + cycA_RNAi	39	18.3964	5.12821
fzr_RNAi + cycA_RNAi	33	19.1718	0
fzr_RNAi + cycA_RNAi	47	39.8459	0
fzr_RNAi + cycA_RNAi	48	15.5098	0
fzr_RNAi + cycB_RNAi	54	46.9587	0
fzr_RNAi + cycB_RNAi	39	48.4818	0
fzr_RNAi + cycB_RNAi	40	46.2056	0
fzr_RNAi + cycB_RNAi	39	47.9076	0
fzr_RNAi + cycB_RNAi	60	57.1631	0
fzr_RNAi + cycB_RNAi	49	49.8117	0
fzr_RNAi + cycB_RNAi	40	50.0256	0
fzr_RNAi + cycB_RNAi	43	45.0239	0
fzr_RNAi + cycB_RNAi	40	41.5276	0
fzr_RNAi + cycB_RNAi	53	23.1019	0
fzr_RNAi + cycB_RNAi	37	10.8398	0
fzr_RNAi + cycB_RNAi	41	42.689	0
fzr_RNAi + cycB_RNAi	51	41.8787	0
fzr_RNAi + cycB_RNAi	40	49.5696	0
fzr_RNAi + cycB_RNAi	44	41.8749	0
fzr_RNAi + cycB_RNAi	47	49.5421	0
fzr_RNAi + cycB_RNAi	48	57.0165	0
fzr_RNAi + cycB_RNAi	46	47.1512	0
fzr_RNAi + cycB_RNAi	46	36.3117	0

## Sheet: Fig_3I
Group	% pupariating
fzr_RNAi	0
fzr_RNAi + cycA_RNAi	61.6667
fzr_RNAi + cycB_RNAi	84

## Sheet: Fig_3K
Group	20E conc
fzr_RNAi	0.39251
fzr_RNAi	31.0538
fzr_RNAi	51.615
fzr_RNAi	36.0885
fzr_RNAi	15.9547
fzr_RNAi + cycA_RNAi	41.2669
fzr_RNAi + cycA_RNAi	53.0957
fzr_RNAi + cycA_RNAi	71.0162
fzr_RNAi + cycA_RNAi	156.432
fzr_RNAi + cycA_RNAi	87.4723
fzr_RNAi + cycB_RNAi	107.004
fzr_RNAi + cycB_RNAi	116.282
fzr_RNAi + cycB_RNAi	84.7935
fzr_RNAi + cycB_RNAi	201.907
fzr_RNAi + cycB_RNAi	77.7094

## Sheet: Fig_3L
Group	nvd expression	spok expression	sro expression	phm expression	dib expression	sad expression
fzr_RNAi	1.10316	0.85159	0.76356	0.970028	0.93386	0.882669
fzr_RNAi	0.844936	0.892664	0.928387	0.748491	0.96528	0.83261
fzr_RNAi	1.0519	1.25575	1.30805	1.28148	1.10086	1.28472
fzr_RNAi + cycA_RNAi	2.5102	7.3116	1.16431	3.50644	2.30579	3.3406
fzr_RNAi + cycA_RNAi	2.35288	8.34845	1.09628	3.55839	2.21602	3.25998
fzr_RNAi + cycA_RNAi	2.18227	7.55832	1.23493	2.51054	2.35504	2.75821
fzr_RNAi + cycB_RNAi	2.08432	4.71992	1.42785	3.81342	2.16015	6.45679
fzr_RNAi + cycB_RNAi	2.79304	6.68562	1.50775	6.07416	3.2095	9.16339
fzr_RNAi + cycB_RNAi	2.18101	5.61414	1.13659	3.50731	2.11453	6.14263

[truncated: 24 more sheets: Fig_5B-5D, Fig_5E, Fig_5G, Fig_5H, Fig_6B_6C_6E, Fig_7C, Fig_7F, Fig_7G, S1B_Fig, S1D_Fig, S1H_Fig, S2B_Fig, S2D_Fig, S3B_S3C_Fig, S4A_S4B_Fig, S4D_Fig, S4E_Fig, S4F_Fig, S7_Fig, S8B_Fig …]
