# Supplementary material for: Chaperonin TRiC/CCT supports mitotic exit and entry into endocycle in Drosophila
Source: PLoS Genet. 2019 Apr 29;15(4):e1008121. doi: 10.1371/journal.pgen.1008121 (PMC6508744; doi:10.1371/journal.pgen.1008121)
Supplement: S1 Table — * Steel Dwass multiple comparison test ** Tukey’s multiple comparison test a All data were obtained in Oregon R b All data were obtained in phm>mCherry.nls, fzr-GFP. (XLSX) [file pgen.1008121.s011.xlsx]

## Sheet: Sheet1
Fig 1	Comparisona				Fig 1F	Fig 1G	Fig 1H
	Group1 (hAH)		Group2 (hAH)		p value*	p value*	p value*
	0		6		0.6528	0.6691	NA
	0		12		0.1225	0.9427	NA
	0		18		0.0001	0.0001	0.3105
	0		24		0.0001	0.0001	NA
	0		48		<0.0001	<0.0001	NA
	0		84		0.0001	0.0001	NA
	6		12		0.9092	0.9991	NA
	6		18		0.001	0.0001	0.2741
	6		24		0.0001	0.0001	NA
	6		48		0.0001	0.0001	NA
	6		84		0.0003	0.0003	NA
	12		18		0.0311	<0.0001	0.2127
	12		24		0.0008	0.0008	NA
	12		48		0.0005	0.0005	NA
	12		84		0.0028	<0.0001	NA
	18		24		0.6354	0.9946	0.2418
	18		48		0.3689	<0.0001	0.2418
	18		84		0.7424	<0.0001	0.2741
	24		48		0.9983	<0.0001	NA
	24		84		1	<0.0001	NA
	48		84		0.9994	<0.0001	NA
Fig 1	Comparisonb				Fig 1I
	Group1 (hAH)		Group2 (hAH)		p value*
	0		6		1
	0		12		1
	0		18		0.0005
	0		24		0.0001
	0		48		0.0122
	0		84		0.0005
	6		12		0.9989
	6		18		0.0008
	6		24		0.0002
	6		48		0.0122
	6		84		0.0006
	12		18		0.0006
	12		24		<0.0001
	12		48		0.0103
	12		84		0.0005
	18		24		0.0234
	18		48		0.9697
	18		84		1
	24		48		0.0095
	24		84		0.0045
	48		84		0.99
Fig 2	Comparison
	Group1		Group2		Fig 2B	Fig 2C	Fig 2E
	Name	hAH	Name	hAH	p value*	p value*	p value*
	Control	0	fzr RNAi	0	1	1	NA
	Control	0	Control	12	0.0019	0.257	0.9077
	Control	0	fzr RNAi	12	0.008	0.5512	0.8832
	Control	0	Control	24	0.0004	0.0005	0.9942
	Control	0	fzr RNAi	24	0.0015	0.0455	0.0825
	Control	0	Control	36	0.0002	0.0002	NA
	Control	0	fzr RNAi	36	0.0004	0.0057	0.0011
	Control	0	Control	48	0.0005	0.0004	NA
	Control	0	fzr RNAi	48	0.0006	0.0025	0.0137
	Control	0	Control	60	0.0002	0.0002	NA
	Control	0	fzr RNAi	60	0.0002	0.0151	0.0001
	Control	0	Control	72	0.0007	0.0003	NA
	Control	0	fzr RNAi	72	0.0002	0.0297	0.0001
	Control	0	Control	84	0.0002	0.0002	NA
	Control	0	fzr RNAi	84	0.0024	0.1054	0.0003
	Control	0	Control	96	0.0005	0.0004	NA
	Control	0	fzr RNAi	96	0.001	0.0121	0.0002
	fzr RNAi	0	Control	12	0.0089	0.2365	0.9077
	fzr RNAi	0	fzr RNAi	12	0.0636	0.3289	0.8832
	fzr RNAi	0	Control	24	0.0023	0.0004	0.9942
	fzr RNAi	0	fzr RNAi	24	0.0033	0.04	0.0825
	fzr RNAi	0	Control	36	0.0008	0.0002	NA
	fzr RNAi	0	fzr RNAi	36	0.0004	0.0028	0.0011
	fzr RNAi	0	Control	48	0.0016	0.0004	NA
	fzr RNAi	0	fzr RNAi	48	0.0006	0.001	0.0137
	fzr RNAi	0	Control	60	0.0009	0.0002	NA
	fzr RNAi	0	fzr RNAi	60	0.0002	0.0034	0.0001
	fzr RNAi	0	Control	72	0.0013	0.0003	NA
	fzr RNAi	0	fzr RNAi	72	0.0002	0.0114	0.0001
	fzr RNAi	0	Control	84	0.0007	0.0002	NA
	fzr RNAi	0	fzr RNAi	84	0.0024	0.0402	0.0003
	fzr RNAi	0	Control	96	0.0011	0.0004	NA
	fzr RNAi	0	fzr RNAi	96	0.001	0.0049	0.0002
	Control	12	fzr RNAi	12	0.8765	1	1
	Control	12	Control	24	0.9994	0.0115	1
	Control	12	fzr RNAi	24	0.7405	1	0.6924
	Control	12	Control	36	0.8345	0.0001	0.8548
	Control	12	fzr RNAi	36	0.0001	0.9733	0.0223
	Control	12	Control	48	0.6685	0.0002	0.9077
	Control	12	fzr RNAi	48	0.0002	0.7771	0.1925
	Control	12	Control	60	0.9863	0.0001	0.8548
	Control	12	fzr RNAi	60	0.0001	1	0.0001
	Control	12	Control	72	0.6669	0.0001	0.8826
	Control	12	fzr RNAi	72	0.0001	0.9989	0.0001
	Control	12	Control	84	0.8441	0.0001	0.8548
	Control	12	fzr RNAi	84	0.0012	1	0.0005
	Control	12	Control	96	0.5528	0.0002	0.9077
	Control	12	fzr RNAi	96	0.0004	0.9994	0.0114
	fzr RNAi	12	Control	24	0.1253	0.0021	1
	fzr RNAi	12	fzr RNAi	24	0.0884	0.987	0.7366
	fzr RNAi	12	Control	36	0.0317	0.0001	0.8214
	fzr RNAi	12	fzr RNAi	36	0.0002	0.6386	0.0292
	fzr RNAi	12	Control	48	0.0427	0.0002	0.8832
	fzr RNAi	12	fzr RNAi	48	0.0003	0.1571	0.2016
	fzr RNAi	12	Control	60	0.0694	0.0001	0.8214
	fzr RNAi	12	fzr RNAi	60	0.0001	0.9662	0.0001
	fzr RNAi	12	Control	72	0.0568	0.0001	0.8537
	fzr RNAi	12	fzr RNAi	72	0.0001	0.8626	0.0004
	fzr RNAi	12	Control	84	0.0357	0.0001	0.8214
	fzr RNAi	12	fzr RNAi	84	0.0015	0.9996	0.0013
	fzr RNAi	12	Control	96	0.025	0.0002	0.8832
	fzr RNAi	12	fzr RNAi	96	0.0005	0.6354	0.0186
	Control	24	fzr RNAi	24	0.9937	0.0842	0.4116
	Control	24	Control	36	1	0.0004	0.9887
	Control	24	fzr RNAi	36	0.0004	0.1965	0.0076
	Control	24	Control	48	0.9977	0.0004	0.9942
	Control	24	fzr RNAi	48	0.0006	0.2897	0.0974
	Control	24	Control	60	1	0.0002	0.9887
	Control	24	fzr RNAi	60	0.0002	0.0054	0.0001
	Control	24	Control	72	0.9961	0.0003	0.9918
	Control	24	fzr RNAi	72	0.0002	0.1989	0.0001
	Control	24	Control	84	1	0.0002	0.9887
	Control	24	fzr RNAi	84	0.0024	0.0402	0.0009
	Control	24	Control	96	0.998	0.0004	0.9942
	Control	24	fzr RNAi	96	0.001	0.0912	0.0029
	fzr RNAi	24	Control	36	1	0.0001	0.0464
	fzr RNAi	24	fzr RNAi	36	0.0004	1	1
	fzr RNAi	24	Control	48	1	0.0003	0.0825
	fzr RNAi	24	fzr RNAi	48	0.0007	0.9934	1
	fzr RNAi	24	Control	60	0.9995	0.0001	0.0464
	fzr RNAi	24	fzr RNAi	60	0.0001	1	0.5891
	fzr RNAi	24	Control	72	1	0.0002	0.0619
	fzr RNAi	24	fzr RNAi	72	0.0001	1	0.8569
	fzr RNAi	24	Control	84	1	0.0001	0.0464
	fzr RNAi	24	fzr RNAi	84	0.0019	1	0.5006
	fzr RNAi	24	Control	96	1	0.0003	0.0825
	fzr RNAi	24	fzr RNAi	96	0.0007	1	1
	Control	36	fzr RNAi	36	0.0002	0.0002	0.0004
	Control	36	Control	48	0.9999	0.2811	NA
	Control	36	fzr RNAi	48	0.0003	0.0003	0.0062
	Control	36	Control	60	1	0.0489	NA
	Control	36	fzr RNAi	60	0.0001	0.0001	<0.0001
	Control	36	Control	72	1	0.0001	NA
	Control	36	fzr RNAi	72	0.0001	0.0001	<0.0001
	Control	36	Control	84	1	0.0001	NA
	Control	36	fzr RNAi	84	0.0015	0.0015	0.0001
	Control	36	Control	96	1	0.0002	NA
	Control	36	fzr RNAi	96	0.0005	0.0005	<0.0001
	fzr RNAi	36	Control	48	0.0004	0.0004	0.0011
	fzr RNAi	36	fzr RNAi	48	0.6732	1	1
	fzr RNAi	36	Control	60	0.0002	0.0002	0.0004
	fzr RNAi	36	fzr RNAi	60	0.0003	0.9988	0.6945
	fzr RNAi	36	Control	72	0.0003	0.0003	0.0006
	fzr RNAi	36	fzr RNAi	72	0.0002	1	0.6669
	fzr RNAi	36	Control	84	0.0002	0.0002	0.0004
	fzr RNAi	36	fzr RNAi	84	0.0043	0.9966	0.0904
	fzr RNAi	36	Control	96	0.0004	0.0004	0.0011
	fzr RNAi	36	fzr RNAi	96	0.001	1	1
	Control	48	fzr RNAi	48	0.0006	0.0006	0.0137
	Control	48	Control	60	0.9964	0.9999	NA
	Control	48	fzr RNAi	60	0.0002	0.0002	0.0001
	Control	48	Control	72	1	0.0013	NA
	Control	48	fzr RNAi	72	0.0002	0.0002	0.0001
	Control	48	Control	84	1	0.0003	NA
	Control	48	fzr RNAi	84	0.0025	0.0025	0.0003
	Control	48	Control	96	1	0.0004	NA
	Control	48	fzr RNAi	96	0.001	0.001	0.0002
	fzr RNAi	48	Control	60	0.0003	0.0003	0.0062
	fzr RNAi	48	fzr RNAi	60	0.2534	0.8946	0.528
	fzr RNAi	48	Control	72	0.0004	0.0005	0.0092
	fzr RNAi	48	fzr RNAi	72	0.0003	1	0.2993
	fzr RNAi	48	Control	84	0.0003	0.0003	0.0062
	fzr RNAi	48	fzr RNAi	84	0.0794	0.7962	0.0467
	fzr RNAi	48	Control	96	0.0006	0.0006	0.0137
	fzr RNAi	48	fzr RNAi	96	0.0014	1	1
	Control	60	fzr RNAi	60	0.0001	0.0001	<0.0001
	Control	60	Control	72	0.9985	0.0007	NA
	Control	60	fzr RNAi	72	0.0001	0.0001	<0.0001
	Control	60	Control	84	1	0.0001	NA
	Control	60	fzr RNAi	84	0.0015	0.0015	0.0001
	Control	60	Control	96	0.9987	0.0002	NA
	Control	60	fzr RNAi	96	0.0005	0.0005	<0.0001
	fzr RNAi	60	Control	72	0.0001	0.0001	<0.0001
	fzr RNAi	60	fzr RNAi	72	0.0032	1	1
	fzr RNAi	60	Control	84	0.0001	0.0001	<0.0001
	fzr RNAi	60	fzr RNAi	84	0.9476	1	0.9106
	fzr RNAi	60	Control	96	0.0002	0.0002	0.0001
	fzr RNAi	60	fzr RNAi	96	0.0015	1	0.6354
	Control	72	fzr RNAi	72	0.0001	0.0001	<0.0001
	Control	72	Control	84	1	0.6531	NA
	Control	72	fzr RNAi	84	0.0019	0.0019	0.0002
	Control	72	Control	96	1	0.0026	NA
	Control	72	fzr RNAi	96	0.0007	0.0007	0.0001
	fzr RNAi	72	Control	84	0.0001	0.0001	<0.0001
	fzr RNAi	72	fzr RNAi	84	0.9994	1	0.3766
	fzr RNAi	72	Control	96	0.0002	0.0002	0.0001
	fzr RNAi	72	fzr RNAi	96	0.9887	1	0.5056
	Control	84	fzr RNAi	84	0.0015	0.0015	0.0001
	Control	84	Control	96	1	0.0556	NA
	Control	84	fzr RNAi	96	0.0005	0.0005	<0.0001
	fzr RNAi	84	Control	96	0.0024	0.0025	0.0003
	fzr RNAi	84	fzr RNAi	96	0.9882	0.997	0.0572
	Control	96	fzr RNAi	96	0.001	0.001	0.0002
Fig 3	Comparison
	Group1		Group2		Fig 3C	Fig 3D
	Name	hAH	Name	hAH	p value*	p value*
	Control	24	Control	48	NA	0.7621
	Control	24	Control	72	NA	0.9118
	Control	24	Control	96	NA	0.9118
	Control	24	fzr RNAi	24	0.0177	1
	Control	24	fzr RNAi	48	0.0062	0.0003
	Control	24	fzr RNAi	72	<0.0001	0.0005
	Control	24	fzr RNAi	96	<0.0001	0.0004
	Control	48	Control	72	NA	NA
	Control	48	Control	96	NA	NA
	Control	48	fzr RNAi	24	0.0007	0.8373
	Control	48	fzr RNAi	48	0.0001	<0.0001
	Control	48	fzr RNAi	72	<0.0001	<0.0001
	Control	48	fzr RNAi	96	<0.0001	<0.0001
	Control	72	Control	96	NA	NA
	Control	72	fzr RNAi	24	0.0086	0.9445
	Control	72	fzr RNAi	48	0.0026	<0.0001
	Control	72	fzr RNAi	72	<0.0001	<0.0001
	Control	72	fzr RNAi	96	<0.0001	<0.0001
	Control	96	fzr RNAi	24	0.0029	0.9445
	Control	96	fzr RNAi	48	0.0007	<0.0001
	Control	96	fzr RNAi	72	<0.0001	<0.0001
	Control	96	fzr RNAi	96	<0.0001	<0.0001
	fzr RNAi	24	fzr RNAi	48	0.9196	0.0001
	fzr RNAi	24	fzr RNAi	72	0.0004	0.0001
	fzr RNAi	24	fzr RNAi	96	<0.0001	0.0001
	fzr RNAi	48	fzr RNAi	72	0.0044	0.0007
	fzr RNAi	48	fzr RNAi	96	0.001	<0.0001
	fzr RNAi	72	fzr RNAi	96	1	0.0544
Fig 3	Comparison
	Group1		Group2		Fig 3F	Fig 3G	Fig 3H	Fig 3K	Fig 3L, nvd	Fig 3L, spok	Fig 3L, sro	Fig 3L, phm	Fig 3L, dib	Fig 3L, sad
	Name	hAH	Name	hAH	p value*	p value*	p value*	p value*	p value**	p value**	p value**	p value**	p value**	p value**
	fzr RNAi	96	fzr RNAi + cycA RNAi	96	<0.0001	<0.0001	<0.0001	0.0431	0.00153	<0.0001	0.59926	0.05373	0.01139	0.08635
	fzr RNAi	96	fzr RNAi + cycB RNAi	96	<0.0001	<0.0001	<0.0001	0.0245	0.0015	0.00032	0.15353	0.00748	0.00568	0.00059
	fzr RNAi + cycA RNAi	96	fzr RNAi + cycB RNAi	96	0.0253	0.0015	0.1304	0.3636	0.99976	0.02032	0.50965	0.26399	0.78211	0.00516
Fig 5	Comparison
	Group1		Group2		Fig 5B	Fig 5C	Fig 5D	Fig 5G, nvd	Fig 5G, spok	Fig 5G, sro	Fig 5G, phm	Fig 5G, dib	Fig 5G, sad
	Name	hAH	Name	hAH	p value*	p value*	p value*	p value**	p value**	p value**	p value**	p value**	p value**
	Control	96	cct1 RNAi	96	<0.0001	<0.0001	NA	0	0	0.00476	0	0	0
	Control	96	cct2 RNAi	96	0.0005	<0.0001	0.5089	0	0	0.00053	0	0	0
	Control	96	cct3 RNAi	96	0.0002	<0.0001	0.887	0	0	0.00054	0	0	0
	Control	96	cct4 RNAi	96	0.0037	<0.0001	0.8231	0	0	<0.0001	0	0	0
	Control	96	cct5 RNAi	96	0.0031	<0.0001	0.092	0	0	0.60457	0	0	0
	Control	96	cct6 RNAi	96	0.0526	<0.0001	0.3245	0	0	0.09177	0	0	0
	Control	96	cct7 RNAi	96	<0.0001	<0.0001	0.3245	0	0	<0.0001	0	0	0
	Control	96	cct8 RNAi	96	0.0143	<0.0001	0.0763	0	0	0.00021	0	0	0
	cct1 RNAi	96	cct2 RNAi	96	0.7806	0.9107	0.5388	1	0.9835	0.97231	0.38153	0.95174	0.4314
	cct1 RNAi	96	cct3 RNAi	96	0.4166	<0.0001	0.8986	0.99395	0.71724	0.97281	0.08115	0.84936	0.08534
	cct1 RNAi	96	cct4 RNAi	96	0.118	0.0594	0.8396	1	0.9026	0.08771	0.2403	0.62673	0.25586
	cct1 RNAi	96	cct5 RNAi	96	0.037	0.001	0.1068	0.02582	0.99996	0.20486	0.46693	1	0.99999
	cct1 RNAi	96	cct6 RNAi	96	0.0838	0.0179	0.3533	0.50979	0.87635	0.85395	0.26264	0.86144	0.28832
	cct1 RNAi	96	cct7 RNAi	96	0.9976	1	0.3533	1	0.87589	0.17953	0.61353	0.61799	0.99582
	cct1 RNAi	96	cct8 RNAi	96	0.0022	0.0003	0.0892	0.97615	0.75038	0.82632	0.07507	0.68461	0.06402
	cct2 RNAi	96	cct3 RNAi	96	0.9998	0.0541	0.995	0.98046	0.99668	1	0.98748	1	0.98095
	cct2 RNAi	96	cct4 RNAi	96	0.9934	0.9507	0.9993	0.99998	0.99998	0.47651	1	0.99784	0.99998
	cct2 RNAi	96	cct5 RNAi	96	0.9146	0.4724	0.9958	0.01825	0.88652	0.02805	1	0.98041	0.64307
	cct2 RNAi	96	cct6 RNAi	96	0.8867	0.8873	1	0.41299	0.99994	0.27731	1	1	1
	cct2 RNAi	96	cct7 RNAi	96	0.9971	0.9384	1	0.99989	0.99993	0.71522	0.99997	0.99752	0.86963
	cct2 RNAi	96	cct8 RNAi	96	0.31	0.4592	0.9913	0.94398	0.99809	0.9999	0.98366	0.99922	0.95697
	cct3 RNAi	96	cct4 RNAi	96	0.9999	0.0339	1	0.9992	0.99997	0.47456	0.9992	0.99996	0.99908
	cct3 RNAi	96	cct5 RNAi	96	0.9901	0.4395	0.6096	0.12821	0.47029	0.02824	0.96838	0.9151	0.16287
	cct3 RNAi	96	cct6 RNAi	96	0.9424	0.2002	0.9614	0.93257	0.99999	0.27874	0.99852	1	0.99792
	cct3 RNAi	96	cct7 RNAi	96	0.9174	0.0005	0.9433	0.99974	0.99999	0.71328	0.90658	0.99995	0.32289
	cct3 RNAi	96	cct8 RNAi	96	0.7085	0.5273	0.5658	1	1	0.9999	1	1	1
	cct4 RNAi	96	cct5 RNAi	96	1	0.8737	0.7907	0.03952	0.7024	0.00035	0.9999	0.72763	0.42739
	cct4 RNAi	96	cct6 RNAi	96	0.9999	0.9972	0.9891	0.6375	1	0.00452	1	0.99994	1
	cct4 RNAi	96	cct7 RNAi	96	0.6541	0.2053	0.9874	1	1	0.99997	0.99783	1	0.68069
	cct4 RNAi	96	cct8 RNAi	96	0.8679	0.5867	0.7975	0.99431	0.99999	0.75218	0.99874	1	0.99592
	cct5 RNAi	96	cct6 RNAi	96	1	0.9995	0.9996	0.71159	0.66111	0.9316	0.99996	0.92373	0.47118
	cct5 RNAi	96	cct7 RNAi	96	0.3476	0.0164	0.9999	0.04718	0.66041	0.00078	1	0.71938	0.99995
	cct5 RNAi	96	cct8 RNAi	96	0.9997	0.9999	1	0.18295	0.50448	0.0108	0.961	0.78076	0.12482
	cct6 RNAi	96	cct7 RNAi	96	0.4299	0.0946	1	0.69092	1	0.01039	0.99878	0.99992	0.72586
	cct6 RNAi	96	cct8 RNAi	96	1	0.9747	0.9993	0.97486	1	0.12742	0.99777	0.99999	0.9924
	cct7 RNAi	96	cct8 RNAi	96	0.0582	0.0125	0.9997	0.99738	1	0.92624	0.89192	1	0.25702
Fig 6	Comparison
	Group1		Group2		Fig 6B	Fig 6C	Fig 6E
	Name	hAH	Name	hAH	p value*	p value*	p value*
	Control	0	cct4 RNAi	0	1	1	NA
	Control	0	cct8 RNAi	0	1	1	NA
	Control	0	Control	24	0.0006	0.0001	NA
	Control	0	cct4 RNAi	24	<0.0001	0.9739	0.904
	Control	0	cct8 RNAi	24	0.0002	0.8818	0.4274
	Control	0	Control	48	0.0001	<0.0001	NA
	Control	0	cct4 RNAi	48	<0.0001	<0.0001	0.9999
	Control	0	cct8 RNAi	48	<0.0001	<0.0001	0.2196
	Control	0	Control	72	0.0001	<0.0001	NA
	Control	0	cct4 RNAi	72	0.0001	0.0002	0.8815
	Control	0	cct8 RNAi	72	<0.0001	<0.0001	0.9498
	Control	0	Control	96	0.0001	<0.0001	NA
	Control	0	cct4 RNAi	96	<0.0001	<0.0001	0.4274
	Control	0	cct8 RNAi	96	<0.0001	<0.0001	0.9664
	cct4 RNAi	0	cct8 RNAi	0	1	1	NA
	cct4 RNAi	0	Control	24	0.0004	0.0055	NA
	cct4 RNAi	0	cct4 RNAi	24	<0.0001	1	0.9391
	cct4 RNAi	0	cct8 RNAi	24	0.0001	1	0.5332
	cct4 RNAi	0	Control	48	0.0001	<0.0001	NA
	cct4 RNAi	0	cct4 RNAi	48	0.0001	0.0001	1
	cct4 RNAi	0	cct8 RNAi	48	<0.0001	0.0002	0.3085
	cct4 RNAi	0	Control	72	0.0001	0.0001	NA
	cct4 RNAi	0	cct4 RNAi	72	0.0002	0.0011	0.9233
	cct4 RNAi	0	cct8 RNAi	72	0.0001	0.0002	0.9697
	cct4 RNAi	0	Control	96	0.0001	0.0001	NA
	cct4 RNAi	0	cct4 RNAi	96	<0.0001	<0.0001	0.5332
	cct4 RNAi	0	cct8 RNAi	96	<0.0001	0.0001	0.9803
	cct8 RNAi	0	Control	24	0.0007	0.0003	NA
	cct8 RNAi	0	cct4 RNAi	24	0.0001	0.9964	0.9653
	cct8 RNAi	0	cct8 RNAi	24	0.0002	0.6514	0.6483
	cct8 RNAi	0	Control	48	0.0002	0.0001	NA
	cct8 RNAi	0	cct4 RNAi	48	0.0002	0.0001	1
	cct8 RNAi	0	cct8 RNAi	48	<0.0001	<0.0001	0.4239
	cct8 RNAi	0	Control	72	0.0003	0.0003	NA
	cct8 RNAi	0	cct4 RNAi	72	0.0005	0.0005	0.9554
	cct8 RNAi	0	cct8 RNAi	72	0.0002	0.0002	0.9837
	cct8 RNAi	0	Control	96	0.0003	0.0002	NA
	cct8 RNAi	0	cct4 RNAi	96	0.0001	0.0001	0.6483
	cct8 RNAi	0	cct8 RNAi	96	0.0001	0.0001	0.9898
	Control	24	cct4 RNAi	24	0.0423	0.0004	0.8612
	Control	24	cct8 RNAi	24	0.9992	0.0001	0.3354
	Control	24	Control	48	0.9955	<0.0001	NA
	Control	24	cct4 RNAi	48	0.0026	0.0037	0.9998
	Control	24	cct8 RNAi	48	0.001	0.1878	0.1535
	Control	24	Control	72	0.8287	<0.0001	NA
	Control	24	cct4 RNAi	72	0.0008	0.034	0.8314
	Control	24	cct8 RNAi	72	0.0005	0.0066	0.9233
	Control	24	Control	96	0.9938	<0.0001	NA
	Control	24	cct4 RNAi	96	0.0001	0.003	0.3354
	Control	24	cct8 RNAi	96	0.0026	0.0027	0.9475
	cct4 RNAi	24	cct8 RNAi	24	0.9959	1	0.9997
	cct4 RNAi	24	Control	48	0.3849	<0.0001	0.8116
	cct4 RNAi	24	cct4 RNAi	48	0.2489	<0.0001	0.9843
	cct4 RNAi	24	cct8 RNAi	48	0.2532	<0.0001	0.9916
	cct4 RNAi	24	Control	72	0.9029	<0.0001	0.8837
	cct4 RNAi	24	cct4 RNAi	72	0.3785	0.0001	1
	cct4 RNAi	24	cct8 RNAi	72	0.094	<0.0001	1
	cct4 RNAi	24	Control	96	0.2338	<0.0001	0.8612
	cct4 RNAi	24	cct4 RNAi	96	0.0279	<0.0001	0.9999
	cct4 RNAi	24	cct8 RNAi	96	0.2819	<0.0001	1
	cct8 RNAi	24	Control	48	1	<0.0001	0.2591
	cct8 RNAi	24	cct4 RNAi	48	0.2967	<0.0001	0.522
	cct8 RNAi	24	cct8 RNAi	48	0.0616	<0.0001	1
	cct8 RNAi	24	Control	72	1	<0.0001	0.3795
	cct8 RNAi	24	cct4 RNAi	72	0.5397	0.0001	1
	cct8 RNAi	24	cct8 RNAi	72	0.0889	<0.0001	0.9827
	cct8 RNAi	24	Control	96	1	<0.0001	0.3354
	cct8 RNAi	24	cct4 RNAi	96	0.0267	<0.0001	1
	cct8 RNAi	24	cct8 RNAi	96	0.071	<0.0001	0.9711
	Control	48	cct4 RNAi	48	0.0054	<0.0001	0.9997
	Control	48	cct8 RNAi	48	0.0033	<0.0001	0.1057
	Control	48	Control	72	1	<0.0001	NA
	Control	48	cct4 RNAi	72	0.0024	<0.0001	0.7746
	Control	48	cct8 RNAi	72	0.0007	<0.0001	0.8909
	Control	48	Control	96	1	<0.0001	NA
	Control	48	cct4 RNAi	96	0.0001	0.0001	0.2591
	Control	48	cct8 RNAi	96	0.0056	<0.0001	0.9233
	cct4 RNAi	48	cct8 RNAi	48	1	0.7283	0.2485
	cct4 RNAi	48	Control	72	0.0183	<0.0001	0.9999
	cct4 RNAi	48	cct4 RNAi	72	1	0.9999	0.9803
	cct4 RNAi	48	cct8 RNAi	72	1	1	0.9988
	cct4 RNAi	48	Control	96	0.0022	<0.0001	0.9998
	cct4 RNAi	48	cct4 RNAi	96	1	1	0.522
	cct4 RNAi	48	cct8 RNAi	96	1	0.9996	0.9989
	cct8 RNAi	48	Control	72	0.0152	<0.0001	0.1837
	cct8 RNAi	48	cct4 RNAi	72	0.9994	0.5477	0.9977
	cct8 RNAi	48	cct8 RNAi	72	1	0.8275	0.8482
	cct8 RNAi	48	Control	96	0.0032	<0.0001	0.1535
	cct8 RNAi	48	cct4 RNAi	96	1	0.7142	1
	cct8 RNAi	48	cct8 RNAi	96	1	0.1881	0.8088
	Control	72	cct4 RNAi	72	0.0129	0.0001	0.8574
	Control	72	cct8 RNAi	72	0.0036	<0.0001	0.9373
	Control	72	Control	96	0.9996	0.0007	NA
	Control	72	cct4 RNAi	96	0.0008	<0.0001	0.3795
	Control	72	cct8 RNAi	96	0.0176	<0.0001	0.9576
	cct4 RNAi	72	cct8 RNAi	72	0.9971	1	1
	cct4 RNAi	72	Control	96	0.0009	<0.0001	0.8314
	cct4 RNAi	72	cct4 RNAi	96	0.9773	1	1
	cct4 RNAi	72	cct8 RNAi	96	0.9992	1	1
	cct8 RNAi	72	Control	96	0.0008	<0.0001	0.9233
	cct8 RNAi	72	cct4 RNAi	96	1	1	0.9876
	cct8 RNAi	72	cct8 RNAi	96	1	0.9989	1
	Control	96	cct4 RNAi	96	0.0001	<0.0001	0.3354
	Control	96	cct8 RNAi	96	0.0065	<0.0001	0.9475
	cct4 RNAi	96	cct8 RNAi	96	1	1	0.9657
Fig 7	Comparison
	Group1		Group2		Fig 7C	Fig 7F	Fig 7G
	Name	hAH	Name	hAH	p value*	p value*	p value*
	Control	24	cct4 RNAi	24	0.0001	0.0136	0.8938
	Control	24	cct8 RNAi	24	0.0003	0.0548	NA
	Control	24	Control	48	0.4307	0.8954	NA
	Control	24	cct4 RNAi	48	<0.0001	0.7848	NA
	Control	24	cct8 RNAi	48	0.0001	0.9967	0.6742
	cct4 RNAi	24	cct8 RNAi	24	0.9532	0.9764	0.9063
	cct4 RNAi	24	Control	48	<0.0001	0.0025	0.8396
	cct4 RNAi	24	cct4 RNAi	48	0.9999	0.061	0.8535
	cct4 RNAi	24	cct8 RNAi	48	0.9444	0.021	0.9976
	cct8 RNAi	24	Control	48	0.0001	0.0085	NA
	cct8 RNAi	24	cct4 RNAi	48	0.9928	0.2691	NA
	cct8 RNAi	24	cct8 RNAi	48	0.7191	0.0957	0.7038
	Control	48	cct4 RNAi	48	<0.0001	0.3023	NA
	Control	48	cct8 RNAi	48	<0.0001	0.7055	0.5609
	cct4 RNAi	48	cct8 RNAi	48	0.8925	0.9442	0.5883
