# Supplementary material for: Chaperonin TRiC/CCT supports mitotic exit and entry into endocycle in Drosophila
Source: PLoS Genet. 2019 Apr 29;15(4):e1008121. doi: 10.1371/journal.pgen.1008121 (PMC6508744; doi:10.1371/journal.pgen.1008121)
Supplement: S2 Table — * Steel Dwass multiple comparison test ** Tukey’s multiple comparison test a All data were obtained in Oregon R c All data were obtained in phm>GFP.E2F1 mRFP1.CycB. (XLSX) [file pgen.1008121.s012.xlsx]

## Sheet: Sheet1
S1 Fig	Comparisona
	Group1		Group2		S1D Fig
	Name	hAH	Name	hAH	p value*
	Early	84	Mid	84	0.0734
	Early	84	Late	84	<0.0001
	Mid	84	Late	84	<0.0001
S1 Fig	Comparisonc
	Group1		Group2		S1H Fig
	Name	hAH	Name	hAH	p value*
	Mitotic	0	Mitotic	12	0.9523
	Mitotic	0	Mitotic	18	1
	Mitotic	0	Mitotic	24	NA
	Mitotic	0	Mitotic	6	NA
	Mitotic	0	GFP+, mRFP+	0	0.2216
	Mitotic	0	GFP+, mRFP+	12	0.0003
	Mitotic	0	GFP+, mRFP+	18	0.0002
	Mitotic	0	GFP+, mRFP+	24	1
	Mitotic	0	GFP+, mRFP+	6	0.0745
	Mitotic	0	GFP+	0	0.0015
	Mitotic	0	GFP+	12	0.0003
	Mitotic	0	GFP+	18	0.0002
	Mitotic	0	GFP+	24	0.0006
	Mitotic	0	GFP+	6	0.0311
	Mitotic	0	mRFP+	0	0.9969
	Mitotic	0	mRFP+	12	NA
	Mitotic	0	mRFP+	18	1
	Mitotic	0	mRFP+	24	NA
	Mitotic	0	mRFP+	6	0.0039
	Mitotic	12	Mitotic	18	0.9798
	Mitotic	12	Mitotic	24	0.8483
	Mitotic	12	Mitotic	6	0.9324
	Mitotic	12	GFP+, mRFP+	0	0.5258
	Mitotic	12	GFP+, mRFP+	12	<0.0001
	Mitotic	12	GFP+, mRFP+	18	<0.0001
	Mitotic	12	GFP+, mRFP+	24	0.9961
	Mitotic	12	GFP+, mRFP+	6	0.1133
	Mitotic	12	GFP+	0	0.0001
	Mitotic	12	GFP+	12	<0.0001
	Mitotic	12	GFP+	18	<0.0001
	Mitotic	12	GFP+	24	<0.0001
	Mitotic	12	GFP+	6	0.0272
	Mitotic	12	mRFP+	0	1
	Mitotic	12	mRFP+	12	0.6963
	Mitotic	12	mRFP+	18	0.9624
	Mitotic	12	mRFP+	24	0.8483
	Mitotic	12	mRFP+	6	0.0007
	Mitotic	18	Mitotic	24	1
	Mitotic	18	Mitotic	6	1
	Mitotic	18	GFP+, mRFP+	0	0.0518
	Mitotic	18	GFP+, mRFP+	12	<0.0001
	Mitotic	18	GFP+, mRFP+	18	<0.0001
	Mitotic	18	GFP+, mRFP+	24	1
	Mitotic	18	GFP+, mRFP+	6	0.0073
	Mitotic	18	GFP+	0	<0.0001
	Mitotic	18	GFP+	12	<0.0001
	Mitotic	18	GFP+	18	<0.0001
	Mitotic	18	GFP+	24	<0.0001
	Mitotic	18	GFP+	6	0.0017
	Mitotic	18	mRFP+	0	0.9998
	Mitotic	18	mRFP+	12	1
	Mitotic	18	mRFP+	18	1
	Mitotic	18	mRFP+	24	1
	Mitotic	18	mRFP+	6	0.0001
	Mitotic	24	Mitotic	6	NA
	Mitotic	24	GFP+, mRFP+	0	0.0745
	Mitotic	24	GFP+, mRFP+	12	<0.0001
	Mitotic	24	GFP+, mRFP+	18	<0.0001
	Mitotic	24	GFP+, mRFP+	24	1
	Mitotic	24	GFP+, mRFP+	6	0.0172
	Mitotic	24	GFP+	0	0.0001
	Mitotic	24	GFP+	12	<0.0001
	Mitotic	24	GFP+	18	<0.0001
	Mitotic	24	GFP+	24	<0.0001
	Mitotic	24	GFP+	6	0.0056
	Mitotic	24	mRFP+	0	0.9838
	Mitotic	24	mRFP+	12	NA
	Mitotic	24	mRFP+	18	1
	Mitotic	24	mRFP+	24	NA
	Mitotic	24	mRFP+	6	0.0004
	Mitotic	6	GFP+, mRFP+	0	0.1705
	Mitotic	6	GFP+, mRFP+	12	0.0001
	Mitotic	6	GFP+, mRFP+	18	0.0001
	Mitotic	6	GFP+, mRFP+	24	1
	Mitotic	6	GFP+, mRFP+	6	0.0519
	Mitotic	6	GFP+	0	0.0008
	Mitotic	6	GFP+	12	0.0001
	Mitotic	6	GFP+	18	0.0001
	Mitotic	6	GFP+	24	0.0003
	Mitotic	6	GFP+	6	0.0203
	Mitotic	6	mRFP+	0	0.995
	Mitotic	6	mRFP+	12	NA
	Mitotic	6	mRFP+	18	1
	Mitotic	6	mRFP+	24	NA
	Mitotic	6	mRFP+	6	0.0022
	GFP+, mRFP+	0	GFP+, mRFP+	12	0.0005
	GFP+, mRFP+	0	GFP+, mRFP+	18	0.0006
	GFP+, mRFP+	0	GFP+, mRFP+	24	0.1752
	GFP+, mRFP+	0	GFP+, mRFP+	6	1
	GFP+, mRFP+	0	GFP+	0	0.0048
	GFP+, mRFP+	0	GFP+	12	0.3503
	GFP+, mRFP+	0	GFP+	18	0.7443
	GFP+, mRFP+	0	GFP+	24	0.0013
	GFP+, mRFP+	0	GFP+	6	1
	GFP+, mRFP+	0	mRFP+	0	0.7857
	GFP+, mRFP+	0	mRFP+	12	0.0234
	GFP+, mRFP+	0	mRFP+	18	0.0518
	GFP+, mRFP+	0	mRFP+	24	0.0745
	GFP+, mRFP+	0	mRFP+	6	0.7159
	GFP+, mRFP+	12	GFP+, mRFP+	18	1
	GFP+, mRFP+	12	GFP+, mRFP+	24	<0.0001
	GFP+, mRFP+	12	GFP+, mRFP+	6	0.0003
	GFP+, mRFP+	12	GFP+	0	1
	GFP+, mRFP+	12	GFP+	12	<0.0001
	GFP+, mRFP+	12	GFP+	18	<0.0001
	GFP+, mRFP+	12	GFP+	24	0.0011
	GFP+, mRFP+	12	GFP+	6	0.0003
	GFP+, mRFP+	12	mRFP+	0	0.0004
	GFP+, mRFP+	12	mRFP+	12	<0.0001
	GFP+, mRFP+	12	mRFP+	18	<0.0001
	GFP+, mRFP+	12	mRFP+	24	<0.0001
	GFP+, mRFP+	12	mRFP+	6	0.0005
	GFP+, mRFP+	18	GFP+, mRFP+	24	<0.0001
	GFP+, mRFP+	18	GFP+, mRFP+	6	0.0004
	GFP+, mRFP+	18	GFP+	0	1
	GFP+, mRFP+	18	GFP+	12	<0.0001
	GFP+, mRFP+	18	GFP+	18	<0.0001
	GFP+, mRFP+	18	GFP+	24	0.1326
	GFP+, mRFP+	18	GFP+	6	0.0002
	GFP+, mRFP+	18	mRFP+	0	0.0003
	GFP+, mRFP+	18	mRFP+	12	<0.0001
	GFP+, mRFP+	18	mRFP+	18	<0.0001
	GFP+, mRFP+	18	mRFP+	24	<0.0001
	GFP+, mRFP+	18	mRFP+	6	0.0011
	GFP+, mRFP+	24	GFP+, mRFP+	6	0.0389
	GFP+, mRFP+	24	GFP+	0	0.0002
	GFP+, mRFP+	24	GFP+	12	<0.0001
	GFP+, mRFP+	24	GFP+	18	<0.0001
	GFP+, mRFP+	24	GFP+	24	0.0001
	GFP+, mRFP+	24	GFP+	6	0.012
	GFP+, mRFP+	24	mRFP+	0	1
	GFP+, mRFP+	24	mRFP+	12	0.9999
	GFP+, mRFP+	24	mRFP+	18	1
	GFP+, mRFP+	24	mRFP+	24	1
	GFP+, mRFP+	24	mRFP+	6	0.0008
	GFP+, mRFP+	6	GFP+	0	0.0035
	GFP+, mRFP+	6	GFP+	12	0.9068
	GFP+, mRFP+	6	GFP+	18	0.9948
	GFP+, mRFP+	6	GFP+	24	0.0009
	GFP+, mRFP+	6	GFP+	6	1
	GFP+, mRFP+	6	mRFP+	0	0.366
	GFP+, mRFP+	6	mRFP+	12	0.0039
	GFP+, mRFP+	6	mRFP+	18	0.0073
	GFP+, mRFP+	6	mRFP+	24	0.0172
	GFP+, mRFP+	6	mRFP+	6	0.9573
	GFP+	0	GFP+	12	0.0006
	GFP+	0	GFP+	18	0.0007
	GFP+	0	GFP+	24	0.9874
	GFP+	0	GFP+	6	0.0035
	GFP+	0	mRFP+	0	0.0026
	GFP+	0	mRFP+	12	<0.0001
	GFP+	0	mRFP+	18	<0.0001
	GFP+	0	mRFP+	24	0.0001
	GFP+	0	mRFP+	6	0.0036
	GFP+	12	GFP+	18	0.9946
	GFP+	12	GFP+	24	0.0001
	GFP+	12	GFP+	6	0.8661
	GFP+	12	mRFP+	0	0.0004
	GFP+	12	mRFP+	12	<0.0001
	GFP+	12	mRFP+	18	<0.0001
	GFP+	12	mRFP+	24	<0.0001
	GFP+	12	mRFP+	6	1
	GFP+	18	GFP+	24	<0.0001
	GFP+	18	GFP+	6	1
	GFP+	18	mRFP+	0	0.0004
	GFP+	18	mRFP+	12	<0.0001
	GFP+	18	mRFP+	18	<0.0001
	GFP+	18	mRFP+	24	<0.0001
	GFP+	18	mRFP+	6	1
	GFP+	24	GFP+	6	0.0009
	GFP+	24	mRFP+	0	0.0009
	GFP+	24	mRFP+	12	<0.0001
	GFP+	24	mRFP+	18	<0.0001
	GFP+	24	mRFP+	24	<0.0001
	GFP+	24	mRFP+	6	0.0009
	GFP+	6	mRFP+	0	0.0933
	GFP+	6	mRFP+	12	0.001
	GFP+	6	mRFP+	18	0.0017
	GFP+	6	mRFP+	24	0.0056
	GFP+	6	mRFP+	6	0.8543
	mRFP+	0	mRFP+	12	0.9506
	mRFP+	0	mRFP+	18	0.9998
	mRFP+	0	mRFP+	24	0.9838
	mRFP+	0	mRFP+	6	0.0131
	mRFP+	12	mRFP+	18	1
	mRFP+	12	mRFP+	24	NA
	mRFP+	12	mRFP+	6	0.0001
	mRFP+	18	mRFP+	24	1
	mRFP+	18	mRFP+	6	0.0001
	mRFP+	24	mRFP+	6	0.0004
S2 Fig	Comparison
	Group1		Group2		S2B Fig	S2D Fig
	Name	hAH	Name	hAH	p value*	p value*
	48	hAH	72	hAH	0.95	0.3522
	48	hAH	96	hAH	0.0351	0.3767
	72	HAH	96	hAH	0.1729	<0.0001
S3 Fig	Comparison
	Group1		Group2		S3B Fig	S3C Fig
	Name	hAH	Name	hAH	p value*	p value*
	Control	24	fzr RNAi	24	<0.0001	0.0047
	Control	24	Control	48	0.0064	NA
	Control	24	fzr RNAi	48	<0.0001	<0.0001
	Control	24	Control	72	0.0008	NA
	Control	24	fzr RNAi	72	<0.0001	<0.0001
	Control	24	Control	96	0.0001	NA
	Control	24	fzr RNAi	96	<0.0001	<0.0001
	fzr RNAi	24	Control	48	0.0001	0.0129
	fzr RNAi	24	fzr RNAi	48	0.9974	0.9995
	fzr RNAi	24	Control	72	0.0001	0.0129
	fzr RNAi	24	fzr RNAi	72	0.3158	0.0032
	fzr RNAi	24	Control	96	0.0002	0.0255
	fzr RNAi	24	fzr RNAi	96	0.0475	0.0021
	Control	48	fzr RNAi	48	0.0001	0.0002
	Control	48	Control	72	1	NA
	Control	48	fzr RNAi	72	0.0001	<0.0001
	Control	48	Control	96	0.4177	NA
	Control	48	fzr RNAi	96	0.0006	<0.0001
	fzr RNAi	48	Control	72	0.0001	0.0002
	fzr RNAi	48	fzr RNAi	72	0.068	0.0001
	fzr RNAi	48	Control	96	0.0002	0.0006
	fzr RNAi	48	fzr RNAi	96	0.0069	0.0001
	Control	72	fzr RNAi	72	0.0001	<0.0001
	Control	72	Control	96	0.1721	NA
	Control	72	fzr RNAi	96	0.0004	<0.0001
	fzr RNAi	72	Control	96	0.0021	0.0001
	fzr RNAi	72	fzr RNAi	96	0.9963	0.9983
	Control	96	fzr RNAi	96	0.0119	0.0001
S4 Fig	Comparison
	Group1		Group2		S4D Fig, nvd	S4D Fig, spok	S4D Fig, sro	S4D Fig, phm	S4D Fig, dib	S4D Fig, sad
	Name	hAH	Name	hAH	p value**	p value**	p value**	p value**	p value**	p value**
	Control	72	Control	84	0.20661	0.00311	0.66875	0.16478	0.11762	0.03543
	Control	72	Control	96	0	0	0.04845	0	0	0
	Control	72	fzr RNAi	72	0.90354	0.00036	0.6918	0.14516	0.9999	0.19316
	Control	72	fzr RNAi	84	0.70758	0.00048	0.14803	0.15092	0.9494	0.20684
	Control	72	fzr RNAi	96	1	0.00094	0.0522	0.6099	0.99795	0.37291
	Control	84	Control	96	0	0	0.45995	0	0	0
	Control	84	fzr RNAi	72	0.04014	0	1	0.00192	0.16736	0.0006
	Control	84	fzr RNAi	84	0.01982	0	0.83413	0.002	0.02829	0.00065
	Control	84	fzr RNAi	96	0.17442	0	0.48388	0.01153	0.05947	0.00123
	Control	96	fzr RNAi	72	0	0	0.43855	0	0	0
	Control	96	fzr RNAi	84	0	0	0.98024	0	0	0
	Control	96	fzr RNAi	96	0	0	1	0	0	0
	fzr RNAi	72	fzr RNAi	84	0.99793	0.99994	0.81505	1	0.8785	1
	fzr RNAi	72	fzr RNAi	96	0.93811	0.98443	0.46197	0.87292	0.98512	0.99636
	fzr RNAi	84	fzr RNAi	96	0.76851	0.99721	0.98526	0.88277	0.99731	0.99775
