# Supplementary material for: Chaperonin TRiC/CCT supports mitotic exit and entry into endocycle in Drosophila
Source: PLoS Genet. 2019 Apr 29;15(4):e1008121. doi: 10.1371/journal.pgen.1008121 (PMC6508744; doi:10.1371/journal.pgen.1008121)
Supplement: S3 Table — * BDSC, Bloomington Drosophila Stock Center; VDRC, Vienna Drosophila Resource Center; NIG, National Institute for Genetics; NIG TRiP, Transgenic RNAi Project (TRiP) in NIG. ** NOP, no obvious phenotype; Delayed P, delayed pupariation *** Morphological or physiological defects in PG cells are classified into A–H (see S6 Fig). a Control cultured on the standard cornmeal/yeast medium, investigated at day 6 after crossing b Control cultured on GF, investigated at indicated time points. (XLSX) [file pgen.1008121.s013.xlsx]

## Sheet: S1 Table
Gene symbol	Flybase ID	CGnumber	Phenotype in GW RNAi screen	Stock ID of RNAi line	Resource*	Phenotype**	Morphological defects***	Cell #-1	Cell #-2	Cell #-3	Mean Cell #	SE Cell#	DNA intensity/cell-1	DNA intensity/cell-2	DNA intensity/cell-3	Mean DNA intensity/cell	SE DNA intensity/cell
Noa36	FBgn0026400	CG10009	L3 arrest	19485	VDRC	L1/L2 arrest	A	33	35	41	36.3333	2.4037	7263.42	5460.37	5289.07	6004.29	631.506
RpI1	FBgn0019938	CG10122	L3 arrest	10122R-1	NIG	NOP	-	-	-	-	-	-	-	-	-	-	-
Ntf-2r	FBgn0032680	CG10174	L3 arrest	10174R-4	NIG	L3 arrest	-	45	47	51	47.6667	1.76383	6854.31	6377.77	7185.12	6805.73	234.325
CG10183	FBgn0039093	CG10183	L3 arrest	15982	VDRC	NOP	-	-	-	-	-	-	-	-	-	-	-
Nup98-96	FBgn0039120	CG10198	L3 arrest	10198R-1	NIG	L3 arrest	-	50	42	41	44.3333	2.848	6154.76	8724.69	6309.12	7062.86	832.11
RanBP3	FBgn0039110	CG10225	L3 arrest	10225R-4	NIG	L3 arrest	-	69	75	73	72.3333	1.76383	16983.3	14323.6	13265.9	14857.6	1105.84
Zif	FBgn0037446	CG10267	L3 arrest	10267R-2	NIG	L3 arrest	-	31	39	50	40	5.50757	16875.7	21251.3	17302.6	18476.5	1392.84
Rm62	FBgn0003261	CG10279	L3 arrest	10279R-1	NIG	L3 arrest	-	70	75	78	74.3333	2.33333	6592.4	8154.53	5446.68	6731.2	784.765
eIF2Bdelta	FBgn0034858	CG10315	L3 arrest	10315R-1	NIG	L1/L2 arrest	-	57	47	49	51	3.05505	5319.28	3695.7	5613.96	4876.31	596.404
CG10333	FBgn0032690	CG10333	L3 arrest	HMS00175	NIG TRiP	L3 arrest	-	39	52	41	44	4.04145	16374.9	12541.2	14901.2	14605.8	1116.52
Rpt5	FBgn0028684	CG10370	L3 arrest	HMJ21204	NIG TRiP	L3 arrest	E	53	54	42	49.6667	3.84419	16361.5	11298.7	9285.36	12315.2	2104.97
CG10435	FBgn0037539	CG10435	L3 arrest	10435R-3	NIG	NOP	-	-	-	-	-	-	-	-	-	-	-
dos	FBgn0016794	CG1044	L3 arrest	1044R-3	NIG	NOP	-	-	-	-	-	-	-	-	-	-	-
twz	FBgn0034636	CG10440	L3 arrest	10440R-3	NIG	NOP	-	-	-	-	-	-	-	-	-	-	-
zen2	FBgn0004054	CG1048	L3 arrest	34649	BDSC TRiP	NOP	-	-	-	-	-	-	-	-	-	-	-
DNApol-epsilon58	FBgn0035644	CG10489	L3 arrest	65373	BDSC TRiP	NOP	-	-	-	-	-	-	-	-	-	-	-
Cdk2	FBgn0004107	CG10498	L3 arrest	HMS00174	NIG TRiP	L3 arrest	-	43	39	52	44.6667	3.84419	7527.14	5966.72	5786.33	6426.73	552.665
GlnRS	FBgn0027090	CG10506	L3 arrest	101761	VDRC	L3 arrest	A	50	44	42	45.3333	2.4037	4222.76	5595.18	4579.21	4799.05	411.15
fs(2)ltoPP43	FBgn0004811	CG10528	L3 arrest	HMS00451	NIG TRiP	L3 arrest	-	42	46	48	45.3333	1.76383	13678.1	20354.6	16044	16692.2	1954.4
Sin	FBgn0028402	CG10582	L3 arrest	HMJ21628	NIG TRiP	L1/L2 arrest	-	41	33	41	38.3333	2.66667	5092.22	6394.42	4667.34	5384.66	519.566
Rbm13	FBgn0030067	CG10648	L3 arrest	51699	VDRC	L3 arrest	A	48	42	45	45	1.73205	7052.44	8336.57	8246.93	7878.65	413.915
Scsalpha	FBgn0004888	CG1065	L1/L2/L3 arrest	HMC03366	NIG TRiP	NOP	-	-	-	-	-	-	-	-	-	-	-
COX4	FBgn0032833	CG10664	L3 arrest	10664R-3	NIG	L3 arrest	-	56	52	53	53.6667	1.20185	41477.4	20786.1	20433.7	27565.7	6956.57
l(2)37Cg	FBgn0086447	CG10685	L3 arrest	17847	VDRC	L3 arrest	-	52	39	44	45	3.78594	6474.98	6441.77	5052.43	5989.73	468.746
AsnRS	FBgn0086443	CG10687	L3 arrest	28317	BDSC TRiP	L1/L2 arrest	-	46	40	37	41	2.64575	3373.13	2939	4358.73	3556.95	420.02
l(2)37Cb	FBgn0086444	CG10689	L3 arrest	10689R-2	NIG	L1/L2 arrest	-	48	41	38	42.3333	2.96273	12001.8	11588.9	8557.39	10716	1085.88
l(2)37Cc	FBgn0002031	CG10691	L3 arrest	10691R-1	NIG	L3 arrest	-	51	37	43	43.6667	4.05518	9144.45	9054.95	9956.77	9385.39	286.856
Chro	FBgn0044324	CG10712	L3 arrest	10712R-2	NIG	L3 arrest	-	55	57	43	51.6667	4.37163	8499.55	12558.9	14484.6	11847.7	1763.94
SmD1	FBgn0261933	CG10753	L3 arrest	HMS00150	NIG TRiP	NOP	-	-	-	-	-	-	-	-	-	-	-
l(2)k09022	FBgn0086451	CG10805	L3 arrest	17000	VDRC	L3 arrest	D	45	57	48	50	3.60555	10224	11249.2	13958.5	11810.6	1114
eIF4G1	FBgn0023213	CG10811	L3 arrest	33049	BDSC TRiP	L1/L2 arrest	-	42	52	60	51.3333	5.20683	10444	9208.12	8204.67	9285.59	647.592
eIF5B	FBgn0026259	CG10840	L3 arrest	10840R-3	NIG	L3 arrest	-	61	53	49	54.3333	3.52767	11317.1	7304.57	7680.49	8767.38	1279.47
B52	FBgn0004587	CG10851	L3 arrest	HMJ22671	NIG TRiP	NOP	-	-	-	-	-	-	-	-	-	-	-
CG10853	FBgn0035478	CG10853	L3 arrest	HMJ23946	NIG TRiP	NOP	-	-	-	-	-	-	-	-	-	-	-
Vha26	FBgn0283535	CG1088	L3 arrest	1088R-1	NIG	L3 arrest	-	61	43	42	48.6667	6.17342	10433.4	12134.8	13038	11868.7	763.563
CG10903	FBgn0037543	CG10903	L3 arrest	10903R-1	NIG	L3 arrest	A	49	52	48	49.6667	1.20185	15063.4	11363.9	14723.7	13717	1180.61
Der-1	FBgn0267972	CG10908	L3 arrest	10908R-1	NIG	L3 arrest	A	44	48	47	46.3333	1.20185	14259	15983.5	11848.1	14030.2	1199.26
CG10916	FBgn0034312	CG10916	L3 arrest	HMJ23868	NIG TRiP	NOP	-	-	-	-	-	-	-	-	-	-	-
CG1092	FBgn0037228	CG1092	L1/L2/L3 arrest	HMS03370	NIG TRiP	NOP	-	-	-	-	-	-	-	-	-	-	-
Prosalpha5	FBgn0016697	CG10938	L3 arrest	34786	BDSC TRiP	L1/L2 arrest	-	46	34	39	39.6667	3.4801	3446.07	4793.5	4009.97	4083.18	390.689
CG10939	FBgn0010620	CG10939	L3 arrest	10939R-3	NIG	NOP	-	-	-	-	-	-	-	-	-	-	-
Rtf1	FBgn0034722	CG10955	L3 arrest	10955R-3	NIG	L3 arrest	-	56	45	47	49.3333	3.38296	27274	40712.1	26003.9	31330	4705.35
jagn	FBgn0037374	CG10978	L3 arrest	10978R-3	NIG	NOP	-	-	-	-	-	-	-	-	-	-	-
Grip91	FBgn0001612	CG10988	L3 arrest	31201	BDSC TRiP	NOP	-	-	-	-	-	-	-	-	-	-	-
COX5B	FBgn0031830	CG11015	L3 arrest	11015R-3	NIG	L3 arrest	A	38	46	47	43.6667	2.848	20404.4	17950.3	19143	19165.9	708.54
CG11030	FBgn0031736	CG11030	L3 arrest	11030R-3	NIG	L3 arrest	A	57	46	67	56.6667	6.06447	9119.93	8682.85	20254.6	12685.8	3786.5
pk	FBgn0003090	CG11084	L3 arrest	11084R-2	NIG	NOP	-	-	-	-	-	-	-	-	-	-	-
CG1109	FBgn0046222	CG1109	L3 arrest	1109R-1	NIG	L3 arrest	-	45	45	50	46.6667	1.66667	11705.1	15338.7	12388.5	13144.1	1114.9
Nup93-1	FBgn0027537	CG11092	L3 arrest	HMS00850	NIG TRiP	L3 arrest	-	58	45	56	53	4.04145	13655.4	10545.6	9592.68	11264.6	1226.66
dsx	FBgn0000504	CG11094	L1/L2/L3 arrest	11094R-1	NIG	L3 arrest	-	47	46	51	48	1.52753	10330.5	13371.4	17090.5	13597.5	1954.74
DMAP1	FBgn0034537	CG11132	L3 arrest	11132R-1	NIG	NOP	-	-	-	-	-	-	-	-	-	-	-
CG11180	FBgn0034528	CG11180	L3 arrest	11180R-1	NIG	L1/L2 arrest	-	40	31	24	31.6667	4.63081	7068.12	7481.71	8688.21	7746.01	485.99
Aatf	FBgn0031851	CG11188	L3 arrest	11188R-1	NIG	NOP	-	-	-	-	-	-	-	-	-	-	-
feo	FBgn0030241	CG11207	L1/L2/L3 arrest	11207R-1	NIG	NOP	-	-	-	-	-	-	-	-	-	-	-
	FBgn0039939	CG11231	L3 arrest	HMJ22921	NIG TRiP	NOP	-	-	-	-	-	-	-	-	-	-	-
Rpb8	FBgn0037121	CG11246	L3 arrest	11246R-3	NIG	L3 arrest	-	44	41	45	43.3333	1.20185	6613.91	6630.9	7305.49	6850.1	227.747
CG11267	FBgn0036334	CG11267	L3 arrest	57439	BDSC TRiP	L3 arrest	-	45	40	50	45	2.88675	14345.2	12896.5	12236.5	13159.4	622.763
SRm160	FBgn0036340	CG11274	L3 arrest	11274R-1	NIG	L3 arrest	A	50	52	36	46	5.03322	8583.62	7634.21	13097.5	9771.77	1685.29
l(2)dtl	FBgn0013548	CG11295	L3 arrest	11295R-4	NIG	L3 arrest	-	33	53	47	44.3333	5.92546	21986.9	14876.3	24712.7	20525.3	2932.06
CG11306	FBgn0037108	CG11306	L3 arrest	11306R-1	NIG	L3 arrest	-	60	46	46	50.6667	4.66667	14070.9	16653.6	12232.5	14319	1282.27
Npc2g	FBgn0039800	CG11314	L3 arrest	11314R-1	NIG	L3 arrest	A	43	52	48	47.6667	2.60342	19768.9	22915.5	28119.9	23601.4	2434.99
AkhR	FBgn0025595	CG11325	L3 arrest	11325R-1	NIG	NOP	-	-	-	-	-	-	-	-	-	-	-
opa	FBgn0003002	CG1133	L3 arrest	1133R-7	NIG	L1/L2 arrest	F	-	-	-
CG11362	FBgn0034737	CG11362	L1/L2/L3 arrest	45217	VDRC	NOP	-	-	-	-	-	-	-	-	-	-	-
CG11400	FBgn0034198	CG11400	L3 arrest	51356	VDRC	L3 arrest	-	48	44	45	45.6667	1.20185	8484.92	12713.7	7080.96	9426.51	1692.81
CG11417	FBgn0024364	CG11417	L3 arrest	11417R-3	NIG	L3 arrest	A	44	38	49	43.6667	3.1798	9025.89	8914.47	10609.5	9516.62	547.382
olf186-F	FBgn0041585	CG11430	L1/L2/L3 arrest	53333	BDRC TRiP	NOP	-	-	-	-	-	-	-	-	-	-	-
Cyp9f2	FBgn0038037	CG11466	L1/L2/L3 arrest	11466R-4	NIG	NOP	-	-	-	-	-	-	-	-	-	-	-
NPFR	FBgn0037408	CG1147	L3 arrest	1147R-1	NIG	NOP	-	-	-	-	-	-	-	-	-	-	-
CG11555	FBgn0086856	CG11555	L3 arrest	11555R-2	NIG	L3 arrest	A	36	52	47	45	4.72582	10536	12739.1	7947.17	10407.4	1384.81
Dpy-30L2	FBgn0035491	CG11591	L3 arrest	HMJ22430	NIG TRiP	NOP	-	-	-	-	-	-	-	-	-	-	-
Rpp30	FBgn0283652	CG11606	L3 arrest	11606R-2	NIG	L3 arrest	B	50	48	36	44.6667	4.37163	23560.4	31626.7	15493.7	23560.3	4657.18
RpII18	FBgn0003275	CG1163	L3 arrest	1163R-2	NIG	L1/L2 arrest	-	46	45	39	43.3333	2.18581	3859.09	4534.73	4750.77	4381.53	268.563
RIOK1	FBgn0036187	CG11660	L3 arrest	57150	BDSC TRiP	L3 arrest	A, B	47	42	45	44.6667	1.45297	10218.2	7795.14	11975.3	9996.21	1211.8
CG11791	FBgn0039266	CG11791	L3 arrest	HMJ30148	NIG TRiP	NOP	-	-	-	-	-	-	-	-	-	-	-
RIOK2	FBgn0039306	CG11859	L3 arrest	11859R-3	NIG	L3 arrest	A	45	39	41	41.6667	1.76383	15841.3	23838.7	18626.3	19435.4	2343.83
CG11876	FBgn0039635	CG11876	L3 arrest	55619	BDSC TRiP	NOP	-	-	-	-	-	-	-	-	-	-	-
Atg14	FBgn0039636	CG11877	L3 arrest	40858	BDSC TRiP	NOP	-	-	-	-	-	-	-	-	-	-	-
Rpn2	FBgn0028692	CG11888	L3 arrest	11888R-1	NIG	L1/L2 arrest	-	37	49	45	43.6667	3.52767	5174	4981.67	3363.62	4506.43	574.096
eEF1gamma	FBgn0029176	CG11901	L3 arrest	11901R-2	NIG	L3 arrest	-	48	44	50	47.3333	1.76383	8576.94	6230.27	7008.34	7271.85	690.118
Nup205	FBgn0031078	CG11943	L3 arrest	11943R-2	NIG	L3 arrest	A	58	64	53	58.3333	3.1798	5693.95	4444.14	6147.21	5428.43	509.242
Rpb5	FBgn0033571	CG11979	L3 arrest	11979R-1	NIG	L1/L2 arrest	-	44	34	46	41.3333	3.71184	7741.68	9679.12	5178.74	7533.18	1303.32
Prosbeta3	FBgn0026380	CG11981	L3 arrest	11981R-3	NIG	L3 arrest	-	71	66	58	65	3.78594	5545.75	6160.23	6023.14	5909.7	186.232
Sf3b5	FBgn0040534	CG11985	L3 arrest	HMS00097	NIG TRiP	L3 arrest	-	50	45	48	47.6667	1.45297	7391.28	6876.02	9385.27	7884.19	765.137
hyx	FBgn0037657	CG11990	L3 arrest	11990R-2	NIG	L3 arrest	-	46	51	49	48.6667	1.45297	9973.89	14118.4	9698.1	11263.5	1429.68
Prosbeta7	FBgn0250746	CG12000	L3 arrest	HMS00122	NIG TRiP	L3 arrest	-	40	41	44	41.6667	1.20185	8123.85	6007.54	8104.18	7411.86	702.183
CG12007	FBgn0037293	CG12007	L3 arrest	12007R-2	NIG	L3 arrest	-	56	64	57	59	2.51661	12499.3	13424.6	12530.4	12818.1	303.39
RabX6	FBgn0035155	CG12015	L3 arrest	12015R-3	NIG	NOP	-	-	-	-	-	-	-	-	-	-	-
Cdc37	FBgn0011573	CG12019	L3 arrest	12019R-1	NIG	L3 arrest	E	30	49	42	40.3333	5.54777	4581.87	5129.04	10992.2	6901.04	2051.68
MED14	FBgn0035145	CG12031	L3 arrest	34575	BDSC TRiP	L3 arrest	-	54	62	63	59.6667	2.848	16853.7	16672.9	14955.3	16160.6	604.933
l(2)05287	FBgn0284251	CG12050	L3 arrest	28592	BDSC TRiP	L3 arrest	D	46	40	46	44	2	9346.3	11138.1	7902.72	9462.39	935.791
Usp5	FBgn0035402	CG12082	L3 arrest	12082R-2	NIG	L3 arrest	-	43	45	49	45.6667	1.76383	30932.6	24108.1	20916.8	25319.2	2954.05
hfp	FBgn0028577	CG12085	L3 arrest	12085R-2	NIG	L1/L2 arrest	C	58	44	44	48.6667	4.66667	6419.71	6550.86	5348.45	6106.34	380.83
Hsp60A	FBgn0015245	CG12101	L3 arrest	12101R-3	NIG	L1/L2 arrest	-	53	49	53	51.6667	1.33333	6612.25	5636.33	8006.92	6751.83	687.883
amx	FBgn0000077	CG12127	L3 arrest	12127R-1	NIG	L3 arrest	-	44	46	37	42.3333	2.72845	16599.4	14545.1	9870.7	13671.7	1990.89
eIF3j	FBgn0027619	CG12131	L3 arrest	45744	VDRC	L3 arrest	-	50	60	46	52	4.16333	24106.5	14371.3	18470.1	18982.6	2821.98
LysRS	FBgn0027084	CG12141	L3 arrest	HMS00763	NIG TRiP	L3 arrest	-	29	42	56	42.3333	7.79601	15292.7	13729	13020.6	14014.1	671.217
Tom40	FBgn0016041	CG12157	L3 arrest	26005	BDSC TRiP	L3 arrest	-	42	39	36	39	1.73205	17563.9	18412.3	17346.1	17774.1	325.247
CG12158	FBgn0040775	CG12158	L3 arrest	HMJ30077	NIG TRiP	NOP	-	-	-	-	-	-	-	-	-	-	-
NAA15-16	FBgn0031020	CG12202	L3 arrest	12202R-2	NIG	L3 arrest	-	48	40	52	46.6667	3.52767	17437.5	24869.3	15607.5	19304.8	2831.98
CG12209	FBgn0033498	CG12209	L3 arrest	12209R-1	NIG	NOP	-	-	-	-	-	-	-	-	-	-	-
peb	FBgn0003053	CG12212	L3 arrest	HMS00843	NIG TRiP	NOP	-	-	-	-	-	-	-	-	-	-	-
CG12264	FBgn0032393	CG12264	L3 arrest	HMS00665	NIG TRiP	L1/L2 arrest	A	52	39	50	47	4.04145	6079.67	6262.74	7259.38	6533.93	366.554
CG12267	FBgn0038057	CG12267	L3 arrest	43528	VDRC	L3 arrest	-	41	34	38	37.6667	2.02759	6375.93	6133.21	5134.34	5881.16	379.925
Prosbeta5	FBgn0029134	CG12323	L3 arrest	34810	BDSC TRiP	L3 arrest	-	44	51	45	46.6667	2.18581	7900.5	7967.92	8376.27	8081.56	148.632
CG12325	FBgn0033557	CG12325	L3 arrest	12325R-3	NIG	L3 arrest	A, B	46	53	54	51	2.51661	12711.9	9098.92	10450.2	10753.7	1053.96
CG1234	FBgn0037489	CG1234	L3 arrest	1234R-1	NIG	L3 arrest	A	50	41	57	49.3333	4.63081	12815.4	15671.7	12674.3	13720.5	976.457
CG12379	FBgn0030676	CG12379	L3 arrest	HMJ23317	NIG TRiP	L3 arrest	C	62	53	46	53.6667	4.63081	10100.8	10755.4	14401.8	11752.7	1337.98
dare	FBgn0015582	CG12390	L3 arrest	12390R-2	NIG	L3 arrest	-	54	40	43	45.6667	4.25572	14411.9	18571.8	10755.7	14579.8	2257.87
Nnp-1	FBgn0022069	CG12396	L3 arrest	31930	VDRC	L3 arrest	A	44	44	43	43.6667	0.333333	11551	9730.73	10706.5	10662.7	525.929
SmD2	FBgn0261789	CG1249	L3 arrest	55163	BDSC TRiP	NOP	-	-	-	-	-	-	-	-	-	-	-
Ir67a	FBgn0036010	CG12525	L1/L2/L3 arrest	42552	VDRC	NOP	-	-	-	-	-	-	-	-	-	-	-
Hrb87F	FBgn0004237	CG12749	L1/L2/L3 arrest	12749R-1	NIG	L3 arrest	-	41	34	45	40	3.21455	19699.9	31085.1	21269.1	24018	3562.44
Nxt1	FBgn0028411	CG12752	L3 arrest	12752R-2	NIG	L3 arrest	C	44	42	50	45.3333	2.4037	45125.8	29062.2	38321.2	37503.1	4655.16
Dbp45A	FBgn0010220	CG12759	L3 arrest	12759R-4	NIG	L3 arrest	A, B	40	35	38	37.6667	1.45297	13766.7	16689.5	12978.6	14478.3	1128.79
Dlip3	FBgn0040465	CG12767	L3 arrest	27067	BDSC TRiP	NOP	-	-	-	-	-	-	-	-	-	-	-
Mat89Ba	FBgn0261286	CG12785	L3 arrest	12785R-1	NIG	L3 arrest	-	48	52	47	49	1.52753	11760.7	14931.1	14178.9	13623.5	956.385
Su(var)2-HP2	FBgn0026427	CG12864	L3 arrest	12864R-2	NIG	L3 arrest	A	46	62	61	56.3333	5.17472	13846.4	13250.8	15897.7	14331.6	801.701
CG12975	FBgn0037061	CG12975	L3 arrest	12975R-2	NIG	L3 arrest	A	49	56	50	51.6667	2.18581	9815.51	10260.9	10913.8	10330	318.919
CG13055	FBgn0036583	CG13055	L1/L2/L3 arrest	17121	VDRC	NOP	-	-	-	-	-	-	-	-	-	-	-
CG13062	FBgn0036603	CG13062	L3 arrest	48759	VDRC	NOP	-	-	-	-	-	-	-	-	-	-	-
CG13096	FBgn0032050	CG13096	L3 arrest	HMS00206	NIG TRiP	L3 arrest	A, B	47	54	46	49	2.51661	11538.3	10520.9	15327.7	12462.3	1462.49
CG13097	FBgn0032051	CG13097	L3 arrest	13097R-3	NIG	L3 arrest	A	37	62	64	54.3333	8.68588	11528.6	6170.35	9155.23	8951.4	1550.15
CG13127	FBgn0032176	CG13127	L3 arrest	23848	VDRC	L1/L2/L3 arrest	-	29	39	43	37	4.16333	6902.03	7703.21	5014.09	6539.78	797.131
CG13157	FBgn0033732	CG13157	L3 arrest	36543	VDRC	NOP	-	-	-	-	-	-	-	-	-	-	-
Fdx2	FBgn0035529	CG1319	L1/L2/L3 arrest	HMJ23768	NIG TRiP	L1/L2 arrest	-	46	49	44	46.3333	1.45297	28346.1	28296.8	30777.1	29140	818.671
CG1324	FBgn0031129	CG1324	L3 arrest	1324R-1	NIG	NOP	-	-	-	-	-	-	-	-	-	-	-
Cse1	FBgn0022213	CG13281	L3 arrest	31195	BDSC TRiP	L3 arrest	F	48	51	42	47	2.64575	7468.21	7151.92	11843.6	8821.25	1513.94
CG13300	FBgn0035699	CG13300	L3 arrest	HMJ23572	NIG TRiP	NOP	-	-	-	-	-	-	-	-	-	-	-
CG13310	FBgn0035928	CG13310	L3 arrest	43959	VDRC	Delayed P	-	36	39	50	41.6667	4.25572	9934.03	10612.1	12219.8	10922	677.781
CG13332	FBgn0033851	CG13332	L3 arrest	HMJ24062	NIG TRiP	NOP	-	-	-	-	-	-	-	-	-	-	-
link	FBgn0033855	CG13333	L3 arrest	13333R-2	NIG	NOP	-	-	-	-	-	-	-	-	-	-	-
AlaRS	FBgn0027094	CG13391	L3 arrest	13391R-4	NIG	L1/L2 arrest	-	42	35	48	41.6667	3.75648	6187.74	6348.83	4484.08	5673.55	596.549
Rpt1	FBgn0028687	CG1341	L3 arrest	HMS00879	NIG TRiP	NOP	-	-	-	-	-	-	-	-	-	-	-
RpI12	FBgn0038903	CG13418	L3 arrest	41715	BDSC TRiP	L3 arrest	-	59	48	45	50.6667	4.25572	7065.61	15529.6	8148.84	10248	2659.25
Burs	FBgn0038901	CG13419	L3 arrest	13419R-3	NIG	L3 arrest	B	36	43	35	38	2.51661	13480.9	14656	11849.8	13328.9	813.637
CG13465	FBgn0040809	CG13465	L3 arrest	28468	VDRC	NOP	-	-	-	-	-	-	-	-	-	-	-
shd	FBgn0003388	CG13478	L3 arrest	17203	VDRC	L3 arrest	B	43	42	41	42	0.57735	11129.3	9827.6	10144.4	10367.1	391.922
Obp58d	FBgn0034770	CG13519	L3 arrest	HMJ23635	NIG TRiP	NOP	-	-	-	-	-	-	-	-	-	-	-
CG13601	FBgn0039126	CG13601	L3 arrest	19953	VDRC	NOP	-	-	-	-	-	-	-	-	-	-	-
CG13625	FBgn0039210	CG13625	L1/L2/L3 arrest	13625R-1	NIG	L1/L2 arrest	E	45	43	42	43.3333	0.881917	7890.18	6915.77	10365.1	8390.35	1026.67
Syx18	FBgn0039212	CG13626	L3 arrest	13626R-2	NIG	L3 arrest	-	49	49	58	52	3	6540.88	8546.49	11238.8	8775.39	1360.99
Rpb10	FBgn0039218	CG13628	L3 arrest	57447	BDSC TRiP	L3 arrest	-	61	46	56	54.3333	4.40959	6373.34	6320.41	6174.18	6289.31	59.5601
CG13692	FBgn0031254	CG13692	L3 arrest	13692R-3	NIG	L3 arrest	-	47	44	59	50	4.58258	17052.2	18516.1	17422.3	17663.5	439.47
CG13716	FBgn0035563	CG13716	L3 arrest	42895	BDSC TRiP	NOP	-	-	-	-	-	-	-	-	-	-	-
MrgBP	FBgn0033341	CG13746	L3 arrest	13746R-2	NIG	L3 arrest	-	41	38	42	40.3333	1.20185	30007.9	34314.8	26876.9	30399.9	2156.06
Pdfr	FBgn0260753	CG13758	L3 arrest	13758R-3	NIG	NOP	-	-	-	-	-	-	-	-	-	-	-
CG13773	FBgn0042092	CG13773	L3 arrest	13773R-1	NIG	L3 arrest	A	40	60	59	53	6.50641	15667.5	12341.2	15767.2	14592	1125.74
RpLP0-like	FBgn0033485	CG1381	L3 arrest	33730	BDSC TRiP	L3 arrest	A, B	35	43	40	39.3333	2.33333	10853.3	12825.3	10654.2	11444.3	692.919
CG13841	FBgn0040588	CG13841	L1/L2/L3 arrest	100876	VDRC	L1/L2 arrest	-	42	24	36	34	5.2915	3236.33	3420.54	4245.89	3634.25	310.406
Sf3b3	FBgn0035162	CG13900	L3 arrest	33731	BDSC TRiP	NOP	-	-	-	-	-	-	-	-	-	-	-
CG14000	FBgn0031749	CG14000	L3 arrest	2637	VDRC	L3 arrest	-	51	52	50	51	0.57735	8291.57	5988.08	6683.5	6987.72	682.136
CG14011	FBgn0031722	CG14011	L3 arrest	HMJ21397	NIG TRiP	NOP	-	-	-	-	-	-	-	-	-	-	-
fusl	FBgn0031702	CG14021	L3 arrest	14021R-3	NIG	NOP	-	-	-	-	-	-	-	-	-	-	-
tkv	FBgn0003716	CG14026	L3 arrest	14026R-3	NIG	NOP	-	-	-	-	-	-	-	-	-	-	-
CG14052	FBgn0029606	CG14052	L3 arrest	41384	VDRC	L3 arrest	B	41	40	44	41.6667	1.20185	11793.2	6967.88	12936.8	10566	1829.08
Bet1	FBgn0260857	CG14084	L3 arrest	HMJ22351	NIG TRiP	NOP	-	-	-	-	-	-	-	-	-	-	-
ms(3)76Ca	FBgn0036905	CG14101	L3 arrest	17381	VDRC	NOP	-	-	-	-	-	-	-	-	-	-	-
Use1	FBgn0035965	CG14181	L3 arrest	14181R-3	NIG	L3 arrest	-	55	61	45	53.6667	4.66667	8060.49	12663.3	11380.3	10701.4	1371.4
CG14210	FBgn0031040	CG14210	L3 arrest	14210R-1	NIG	L3 arrest	-	49	46	67	54	6.55744	11177.7	13510.4	8138.1	10942.1	1555.33
CG14230	FBgn0031062	CG14230	L3 arrest	14230R-1	NIG	L3 arrest	A	56	50	43	49.6667	3.75648	17902.3	24590.3	16494	19662.2	2497.38
COX6B	FBgn0031066	CG14235	L3 arrest	26848	VDRC	L1/L2/L3 arrest	A	40	43	40	41	1	7963.07	5666.65	4866.18	6165.3	928.114
CG14282	FBgn0038685	CG14282	L3 arrest	17460	VDRC	L3 arrest	B	46	39	46	43.6667	2.33333	7200.96	12489.9	12417.3	10702.7	1751
bys	FBgn0010292	CG1430	L3 arrest	HMS00196	NIG TRiP	L1/L2 arrest	-	42	32	30	34.6667	3.71184	2851.5	3471.19	4044.27	3455.65	344.41
CCHa1	FBgn0038199	CG14358	L3 arrest	57562	BDSC TRiP	NOP	-	-	-	-	-	-	-	-	-	-	-
CG14424	FBgn0025644	CG14424	L3 arrest	14424R-3	NIG	NOP	-	-	-	-	-	-	-	-	-	-	-
CG14456	FBgn0037176	CG14456	L3 arrest	102147	VDRC	L1/L2/L3 arrest	-	49	38	44	43.6667	3.1798	5095.67	4464.97	5505.41	5022.02	302.597
CG14543	FBgn0039404	CG14543	L1/L2/L3 arrest	14543R-7	NIG	L1/L2 arrest	-	42	40	41	41	0.57735	4453.24	6223.25	4636.76	5104.41	561.921
CG14627	FBgn0040361	CG14627	L3 arrest	101972	VDRC	L3 arrest	-	41	42	43	42	0.57735	10862	10352.8	11102.7	10772.5	221.044
abs	FBgn0015331	CG14637	L3 arrest	14637R-2	NIG	L3 arrest	A	56	46	55	52.3333	3.1798	30852.5	24062.6	27324.8	27413.3	1960.57
Vps26	FBgn0014411	CG14804	L3 arrest	14804R-4	NIG	L3 arrest	A	39	40	50	43	3.51188	12526.4	10208.8	11717.3	11484.2	679.136
CG14805	FBgn0023514	CG14805	L3 arrest	14805R-1	NIG	L3 arrest	A	49	38	41	42.6667	3.28295	14700.9	16581.8	12870.4	14717.7	1071.41
CG14853	FBgn0038246	CG14853	L3 arrest	39735	VDRC	NOP	-	-	-	-	-	-	-	-	-	-	-
mge	FBgn0035473	CG14981	L3 arrest	57430	BDSC TRiP	L3 arrest	-	54	51	55	53.3333	1.20185	12980.2	8074.31	13031.9	11362.1	1643.99
Ack	FBgn0028484	CG14992	L1/L2/L3 arrest	14992R-1	NIG	L1/L2 arrest	-	62	50	42	51.3333	5.81187	5530.05	6140.24	5974.05	5881.45	182.131
CG15019	FBgn0035541	CG15019	L3 arrest	15019R-1	NIG	L3 arrest	A	51	53	56	53.3333	1.45297	19323.7	17101.6	15106.3	17177.2	1218.06
CG15036	FBgn0040922	CG15036	L3 arrest	48492	VDRC	L3 arrest	-	41	46	49	45.3333	2.33333	11049.9	8779.11	14937.3	11588.8	1798.02
Him	FBgn0030900	CG15064	L1/L2/L3 arrest	15064R-2	NIG	L3 arrest	-	38	52	48	46	4.16333	8984.13	11531.1	18841.7	13119	2954.32
CG15067	FBgn0034331	CG15067	L1/L2/L3 arrest	15067R-4	NIG	NOP	-	-	-	-	-	-	-	-	-	-	-
Phb2	FBgn0010551	CG15081	L3 arrest	40835	BDSC TRiP	L3 arrest	-	45	46	43	44.6667	0.881917	9484.18	7493.91	9942	8973.36	751.439
MetRS	FBgn0034401	CG15100	L3 arrest	56007	BDSC TRiP	L3 arrest	-	44	54	40	46	4.16333	5220.57	3685.94	6430.7	5112.4	794.186
CG15185	FBgn0037449	CG15185	L3 arrest	HMJ21309	NIG TRiP	NOP	-	-	-	-	-	-	-	-	-	-	-
Prosalpha7	FBgn0023175	CG1519	L3 arrest	1519R-2	NIG	NOP	-	-	-	-	-	-	-	-	-	-	-
CG15202	FBgn0030271	CG15202	L3 arrest	56026	BDSC TRiP	NOP	-	-	-	-	-	-	-	-	-	-	-
CycK	FBgn0025674	CG15218	L3 arrest	34032	BDSC TRiP	L3 arrest	-	45	41	45	43.6667	1.33333	7355.36	13658.2	7400.4	9471.33	2093.5
ms(2)34Fe	FBgn0261529	CG15287	L3 arrest	15287R-1	NIG	L3 arrest	A	54	43	50	49	3.21455	14215.4	18074.2	20451.6	17580.4	1817.09
CR15345	FBgn0040928	CG15345	L3 arrest	HMJ30070	NIG TRiP	NOP	-	-	-	-	-	-	-	-	-	-	-
CG1542	FBgn0039828	CG1542	L1/L2/L3 arrest	39976	VDRC	embryonic lethal	-
Ski6	FBgn0032487	CG15481	L3 arrest	15481R-4	NIG	L3 arrest	A	48	52	44	48	2.3094	13807.5	15707.2	14332.1	14615.6	566.422
RpII215	FBgn0003277	CG1554	L3 arrest	1554R-1	NIG	NOP	-	-	-	-	-	-	-	-	-	-	-
cn	FBgn0000337	CG1555	L3 arrest	65029	BDSC TRiP	NOP	-	-	-	-	-	-	-	-	-	-	-
mys	FBgn0004657	CG1560	L3 arrest	1560R-1	NIG	NOP	-	-	-	-	-	-	-	-	-	-	-
wisp	FBgn0260780	CG15737	L3 arrest	19584	VDRC	L3 arrest	A, B	54	35	42	43.6667	5.54777	6050.65	8860.09	9554.1	8154.94	1071.05
CG15741	FBgn0030338	CG15741	L3 arrest	14886	VDRC	NOP	-	-	-	-	-	-	-	-	-	-	-
CG1575	FBgn0029999	CG1575	L3 arrest	19153	VDRC	L3 arrest	A	48	46	43	45.6667	1.45297	10937.8	9663.22	7876.05	9492.36	887.975
CG15767	FBgn0029809	CG15767	L3 arrest	32643	VDRC	NOP	-	-	-	-	-	-	-	-	-	-	-
Dsor1	FBgn0010269	CG15793	L3 arrest	HMS00145	NIG TRiP	L3 arrest	-	50	45	42	45.6667	2.33333	13606.9	12178.1	13620.1	13135	478.493
Rop	FBgn0004574	CG15811	L3 arrest	15811R-4	NIG	L3 arrest	-	39	48	59	48.6667	5.78312	5652.21	10912.1	5359.81	7308.03	1804
CG1603	FBgn0033185	CG1603	L3 arrest	1603R-1	NIG	L3 arrest	C	50	64	48	54	5.03322	13667.3	9401.41	12703.3	11924	1291.63
Hlc	FBgn0001565	CG1666	L3 arrest	1666R-2	NIG	L1/L2 arrest	A	44	38	39	40.3333	1.85592	4471.2	7372.24	6370.82	6071.42	850.731
CG1671	FBgn0033454	CG1671	L3 arrest	32697	VDRC	NOP	-	-	-	-	-	-	-	-	-	-	-
cactin	FBgn0031114	CG1676	L1/L2/L3 arrest	65091	BDRC TRiP	L1/L2 arrest	-	40	34	40	38	2	6550.25	8096.97	7472.75	7373.32	449.259
CG16779	FBgn0037698	CG16779	L3 arrest	HMC03308	NIG TRiP	NOP	-	-	-	-	-	-	-	-	-	-	-
SmF	FBgn0000426	CG16792	L3 arrest	26734	BDSC TRiP	L3 arrest	-	35	37	37	36.3333	0.666667	11802.4	9220.41	11037.9	10686.9	765.735
CG16885	FBgn0032538	CG16885	L1/L2/L3 arrest	16885R-7	NIG	L3 arrest	A	47	49	51	49	1.1547	15042.8	11366.9	9362.73	11924.1	1663.21
Rpt3	FBgn0028686	CG16916	L3 arrest	16916R-4	NIG	L3 arrest	E	51	60	47	52.6667	3.84419	9105.63	11803.9	9436.57	10115.4	849.638
Sf3a1	FBgn0266917	CG16941	L3 arrest	HMS00157	NIG TRiP	L3 arrest	A	47	52	51	50	1.52753	5034.09	5793.83	4905.12	5244.34	277.253
CG1703	FBgn0030321	CG1703	L3 arrest	1703R-1	NIG	L3 arrest	A	38	36	40	38	1.1547	6030.87	5665.69	6931.75	6209.44	376.227
CG17083	FBgn0039070	CG17083	L1/L2/L3 arrest	17083R-2	NIG	L3 arrest	A	34	45	40	39.6667	3.1798	11946.8	11101.4	14736.8	12595	1098.38
CG17159	FBgn0039945	CG17159	L3 arrest	HMJ21931	NIG TRiP	NOP	-	-	-	-	-	-	-	-	-	-	-
mRpL39	FBgn0036462	CG17166	L3 arrest	17166R-2	NIG	L3 arrest	C	56	45	55	52	3.51188	30400.9	26455.9	21237.6	26031.5	2653.72
CG17169	FBgn0040514	CG17169	L3 arrest	HMJ30041	NIG TRiP	NOP	-	-	-	-	-	-	-	-	-	-	-
CG17187	FBgn0037882	CG17187	L3 arrest	55702	BDSC TRiP	L3 arrest	-	44	36	39	39.6667	2.33333	9839.2	10598.8	8605.95	9681.3	580.665
CG17209	FBgn0030687	CG17209	L3 arrest	57247	BDSC TRiP	L1/L2 arrest	-	32	29	33	31.3333	1.20185	4929.16	5322.17	4911.18	5054.17	134.102
nocte	FBgn0261710	CG17255	L1/L2/L3 arrest	HMJ22988	NIG TRiP	NOP	-	-	-	-	-	-	-	-	-	-	-
jhamt	FBgn0028841	CG17330	L1/L2/L3 arrest	19172	VDRC	NOP	-	-	-	-	-	-	-	-	-	-	-
VhaSFD	FBgn0027779	CG17332	L3 arrest	40896	BDSC TRiP	NOP	-	-	-	-	-	-	-	-	-	-	-
Vha55	FBgn0005671	CG17369	L3 arrest	40884	BDSC TRiP	NOP	-	-	-	-	-	-	-	-	-	-	-
ATPsynC	FBgn0039830	CG1746	L3 arrest	1746R-3	NIG	L3 arrest	-	46	50	45	47	1.52753	8355.41	10353.9	19660.7	12790	3483.44
GstE10	FBgn0063499	CG17522	L3 arrest	HMJ23796	NIG TRiP	NOP	-	-	-	-	-	-	-	-	-	-	-
GstE3	FBgn0063497	CG17524	L3 arrest	17524R-2	NIG	NOP	-	-	-	-	-	-	-	-	-	-	-
Taf1	FBgn0010355	CG17603	L3 arrest	17603R-2	NIG	L3 arrest	-	51	48	48	49	1	12430.1	15356.7	16685.5	14824.1	1256.96
eIF6	FBgn0034915	CG17611	L3 arrest	17611R-1	NIG	L3 arrest	A	37	46	61	48	7	10397.6	11430.1	7166.82	9664.84	1284.08
CG17646	FBgn0264494	CG17646	L3 arrest	17646R-2	NIG	L3 arrest	A	41	29	38	36	3.60555	11206.1	11876.5	8626.26	10569.6	990.765
CG17652	FBgn0031361	CG17652	L3 arrest	17652R-3	NIG	L3 arrest	B	49	59	67	58.3333	5.20683	11571.7	13510.5	11824.5	12302.3	608.527
CG17683	FBgn0262115	CG17683	L3 arrest	19180	VDRC	L3 arrest	A	41	51	45	45.6667	2.90593	11180.7	15572.1	12043.9	12932.3	1343.26
CG17687	FBgn0036348	CG17687	L3 arrest	100450	VDRC	NOP	-	-	-	-	-	-	-	-	-	-	-
CG17768	FBgn0032240	CG17768	L3 arrest	31990R-2	NIG	NOP	-	-	-	-	-	-	-	-	-	-	-
CG1785	FBgn0030061	CG1785	L3 arrest	52467	VDRC	L3 arrest	C	39	39	41	39.6667	0.666667	7635.87	10782.3	5076.12	7831.43	1650.13
CG1789	FBgn0030063	CG1789	L3 arrest	HMJ21192	NIG TRiP	L3 arrest	A	47	46	44	45.6667	0.881917	7295.06	9578.02	12104.7	9659.25	1389
Ugt36Bc	FBgn0040260	CG17932	L3 arrest	17932R-1	NIG	NOP	-	-	-	-	-	-	-	-	-	-	-
Trf2	FBgn0261793	CG18009	L3 arrest	64561	BDSC TRiP	NOP	-	-	-	-	-	-	-	-	-	-	-
dgt1	FBgn0039710	CG18041	L3 arrest	HMJ22113	NIG TRiP	NOP	-	-	-	-	-	-	-	-	-	-	-
mRNA-cap	FBgn0030556	CG1810	L3 arrest	HMS00631	NIG TRiP	NOP	-	-	-	-	-	-	-	-	-	-	-
CG18130	FBgn0030359	CG18130	L3 arrest	18130R-1	NIG	NOP	-	-	-	-	-	-	-	-	-	-	-
Rpn11	FBgn0028694	CG18174	L3 arrest	18174R-3	NIG	L3 arrest	F	50	52	44	48.6667	2.4037	9240.02	6940.56	7121.45	7767.34	738.187
dre4	FBgn0002183	CG1828	L3 arrest	1828R-2	NIG	L1/L2 arrest	F	45	45	37	42.3333	2.66667	4754.24	4549.33	6679.89	5327.82	678.617
CDK2AP1	FBgn0030269	CG18292	L3 arrest	18292R-2	NIG	L3 arrest	A	44	39	45	42.6667	1.85592	14237.2	24388.1	19886.4	19503.9	2936.55
Tak1	FBgn0026323	CG18492	L3 arrest	1388R-1	NIG	NOP	-	-	-	-	-	-	-	-	-	-	-
Prosalpha1	FBgn0263121	CG18495	L3 arrest	18495R-3	NIG	L3 arrest	-	44	49	40	44.3333	2.60342	5933.57	11178.2	12479	9863.6	2000.57
spen	FBgn0016977	CG18497	L3 arrest	18497R-1	NIG	L1/L2/L3 arrest	-	44	40	42	42	1.1547	20174.2	22839	20408.5	21140.6	851.912
CG18549	FBgn0038053	CG18549	L3 arrest	34391	BDSC TRiP	NOP	-	-	-	-	-	-	-	-	-	-	-
SmE	FBgn0261790	CG18591	L3 arrest	HMS00074	NIG TRiP	L3 arrest	A	44	50	40	44.6667	2.90593	9919.41	9191.78	14457.4	11189.5	1647.39
eEF1alpha2	FBgn0000557	CG1873	L3 arrest	1873R-4	NIG	L3 arrest	A	56	53	48	52.3333	2.33333	11457.2	9543.91	10359.3	10453.5	554.323
CG18787	FBgn0042125	CG18787	L3 arrest	HMC03313	NIG TRiP	NOP	-	-	-	-	-	-	-	-	-	-	-
CG18870	FBgn0042180	CG18870	L3 arrest	18870R-2	NIG	NOP	-	-	-	-	-	-	-	-	-	-	-
Lint-1	FBgn0030274	CG1908	L3 arrest	31734	BDSC TRiP	NOP	-	-	-	-	-	-	-	-	-	-	-
sls	FBgn0086906	CG1915	L3 arrest	31539	BDSC TRiP	NOP	-	-	-	-	-	-	-	-	-	-	-
CG1965	FBgn0037466	CG1965	L3 arrest	1965R-2	NIG	L1/L2/L3 arrest	C	43	47	49	46.3333	1.76383	17181.3	19548.9	15793.7	17508	1096.27
CG2023	FBgn0037383	CG2023	L3 arrest	2023R-1	NIG	L3 arrest	-	49	44	36	43	3.78594	8854.96	10192.8	9474.06	9507.25	386.544
Lcp3	FBgn0002534	CG2043	L3 arrest	HMJ21460	NIG TRiP	NOP	-	-	-	-	-	-	-	-	-	-	-
Cht2	FBgn0022702	CG2054	L3 arrest	2054R-1	NIG	NOP	-	-	-	-	-	-	-	-	-	-	-
CG2063	FBgn0033400	CG2063	L3 arrest	HMJ22947	NIG TRiP	L3 arrest	-	49	35	41	41.6667	4.05518	6478.49	6495.34	7182.83	6718.89	232.022
CG2070	FBgn0033203	CG2070	L3 arrest	HMC02888	NIG TRiP	NOP	-	-	-	-	-	-	-	-	-	-	-
Sec8	FBgn0266672	CG2095	L3 arrest	2095R-1	NIG	L3 arrest	-	45	43	48	45.3333	1.45297	17877.7	16168.8	19951.7	17999.4	1093.73
Sym	FBgn0037371	CG2097	L3 arrest	39041	BDSC TRiP	NOP	-	-	-	-	-	-	-	-	-	-	-
FeCH	FBgn0266268	CG2098	L3 arrest	2098R-2	NIG	L1/L2 arrest	-	70	53	85	69.3333	9.24362	27956.5	22223.5	22303.3	24161.1	1897.83
CG2100	FBgn0037369	CG2100	L3 arrest	2100R-1	NIG	L3 arrest	B	52	51	47	50	1.52753	10498.9	12202.7	11697.5	11466.4	505.251
mRpS35	FBgn0035374	CG2101	L3 arrest	33473	VDRC	L3 arrest	-	58	45	49	50.6667	3.84419	12504.6	11871.8	10820.6	11732.3	491.128
Rs1	FBgn0021995	CG2173	L3 arrest	2173R-2	NIG	L3 arrest	A	28	47	50	41.6667	6.88799	11539.2	8626.45	11665.9	10610.5	992.698
eEF2	FBgn0000559	CG2238	L3 arrest	107268	VDRC	L1/L2 arrest	-	44	34	40	39.3333	2.90593	3873.43	5264.68	3545.3	4227.8	527.019
fs(1)h	FBgn0004656	CG2252	L3 arrest	2252R-2	NIG	L3 arrest	-	46	43	43	44	1	11666.9	12130.2	14046.5	12614.5	728.37
CG2260	FBgn0030000	CG2260	L3 arrest	2260R-1	NIG	L3 arrest	A	48	54	50	50.6667	1.76383	11240.5	10999	9504.64	10581.4	542.852
alpha-PheRS	FBgn0030007	CG2263	L3 arrest	2263R-1	NIG	L3 arrest	B	45	34	46	41.6667	3.84419	8041.82	12264.9	7156.13	9154.29	1576.19
twr	FBgn0262801	CG2358	L3 arrest	9055	VDRC	L3 arrest	H	44	52	40	45.3333	3.52767	12832.1	11316.1	11282.6	11810.3	510.986
Gtp-bp	FBgn0010391	CG2522	L3 arrest	2522R-3	NIG	NOP	-	-	-	-	-	-	-	-	-	-	-
Fs(2)Ket	FBgn0262743	CG2637	L3 arrest	2637R-1	NIG	L1/L2 arrest	F	-	-	-
CG2685	FBgn0024998	CG2685	L3 arrest	2685R-7	NIG	L3 arrest	A	50	41	47	46	2.64575	10053.2	12205.7	12016.9	11425.3	688.195
CG2691	FBgn0030504	CG2691	L3 arrest	2691R-2	NIG	L3 arrest	A	71	52	50	57.6667	6.69162	8232.39	6655.46	8886.9	7924.92	662.253
dwg	FBgn0000520	CG2711	L3 arrest	2711R-3	NIG	L3 arrest	-	44	38	42	41.3333	1.76383	19319	18529.8	18641.6	18830.2	246.57
Sf3b1	FBgn0031266	CG2807	L1/L2/L3 arrest	2807R-3	NIG	L1/L2 arrest	-	43	34	50	42.3333	4.63081	4412.72	4337.74	5165.54	4638.67	264.325
Cwc25	FBgn0031452	CG2843	L3 arrest	2843R-1	NIG	NOP	-	-	-	-	-	-	-	-	-	-	-
Nle	FBgn0021874	CG2863	L3 arrest	HMJ23844	NIG TRiP	L3 arrest	A	46	54	38	46	4.6188	11757.1	10528.1	13033.6	11772.9	723.328
CG2875	FBgn0029672	CG2875	L3 arrest	2875R-3	NIG	L3 arrest	A	61	94	55	70	12.1244	15932.1	11686.1	19896.5	15838.2	2370.59
nito	FBgn0027548	CG2910	L1/L2/L3 arrest	HMS00166	NIG TRiP	NOP	-	-	-	-	-	-	-	-	-	-	-
CG2970	FBgn0034936	CG2970	L3 arrest	2970R-1	NIG	NOP	-	-	-	-	-	-	-	-	-	-	-
lwr	FBgn0010602	CG3018	L3 arrest	HMS00067	NIG TRiP	NOP	-	-	-	-	-	-	-	-	-	-	-
or	FBgn0003008	CG3029	L3 arrest	3029R-2	NIG	NOP	-	-	-	-	-	-	-	-	-	-	-
Cht12	FBgn0050293	CG30293	L3 arrest	HMJ23047	NIG TRiP	NOP	-	-	-	-	-	-	-	-	-	-	-
GAA1	FBgn0029818	CG3033	L3 arrest	3033R-3	NIG	L3 arrest	A	43	38	37	39.3333	1.85592	12681.3	14026.2	14211.9	13639.8	482.215
Prp38	FBgn0050342	CG30342	L3 arrest	21136	VDRC	L3 arrest	A, B	44	38	58	46.6667	5.92546	21354.1	19005	21525.9	20628.3	813.17
CG30349	FBgn0050349	CG30349	L3 arrest	39959	VDRC	L3 arrest	A, B	45	49	47	47	1.1547	14695	13761.5	11190.1	13215.5	1047.95
CG30471	FBgn0050471	CG30471	L3 arrest	HMJ23415	NIG TRiP	NOP	-	-	-	-	-	-	-	-	-	-	-
CG30493	FBgn0050493	CG30493	L3 arrest	53336	BDSC TRiP	NOP	-	-	-	-	-	-	-	-	-	-	-
Dim1	FBgn0031601	CG3058	L3 arrest	3058R-2	NIG	L3 arrest	-	69	65	53	62.3333	4.8074	12242.4	12617.6	10117.4	11659.1	778.433
CG3071	FBgn0023527	CG3071	L3 arrest	3071R-2	NIG	L3 arrest	D	36	42	39	39	1.73205	15198.7	13557.8	9340.92	12699.1	1744.64
Nf-YC	FBgn0029905	CG3075	L3 arrest	HMJ22254	NIG TRiP	NOP	-	-	-	-	-	-	-	-	-	-	-
CR31044	FBgn0051044	CG31044	L3 arrest	31044R-1	NIG	L3 arrest	C	34	38	49	40.3333	4.48454	42027.2	40868.3	25383.8	36093.1	5365.08
twin	FBgn0011725	CG31137	L3 arrest	HMS00493	NIG TRiP	NOP	-	-	-	-	-	-	-	-	-	-	-
Rpb7	FBgn0051155	CG31155	L3 arrest	57028	BDSC TRiP	L3 arrest	-	48	43	42	44.3333	1.85592	8508.38	14571.1	14969.3	12682.9	2090.45
CG31220	FBgn0051220	CG31220	L3 arrest	31220R-2	NIG	NOP	-	-	-	-	-	-	-	-	-	-	-
CG31223	FBgn0051223	CG31223	L3 arrest	HMJ21754	NIG TRiP	L3 arrest	-	51	45	40	45.3333	3.1798	15128.7	17652	16455.2	16412	728.738
Brf	FBgn0038499	CG31256	L3 arrest	4155R-1	NIG	L3 arrest	-	57	71	48	58.6667	6.69162	5649.07	6696.83	8806.1	7050.67	928.371
CG31313	FBgn0051313	CG31313	L3 arrest	31313R-9	NIG	NOP	-	-	-	-	-	-	-	-	-	-	-
Syt1	FBgn0004242	CG3139	L3 arrest	3139R-2	NIG	NOP	-	-	-	-	-	-	-	-	-	-	-
Muc96D	FBgn0051439	CG31439	L3 arrest	57158	BDSC TRiP	NOP	-	-	-	-	-	-	-	-	-	-	-
Vha16-1	FBgn0262736	CG3161	L3 arrest	40923	BDSC TRiP	NOP	-	-	-	-	-	-	-	-	-	-	-
CG31661	FBgn0051661	CG31661	L1/L2/L3 arrest	30718	VDRC	L1/L2 arrest	-	39	39	40	39.3333	0.333333	3544.46	4863.31	4639.5	4349.09	407.469
Cnot4	FBgn0051716	CG31716	L3 arrest	31716R-1	NIG	Delayed P	-	48	38	49	45	3.51188	21919.6	21110.2	14129.8	19053.2	2472.77
IntS1	FBgn0034964	CG3173	L3 arrest	3173R-2	NIG	L3 arrest	-	50	48	43	47	2.08167	7610.74	7912.83	9884.23	8469.27	712.836
Gr36c	FBgn0045485	CG31748	L3 arrest	31748R-1	NIG	NOP	-	-	-	-	-	-	-	-	-	-	-
RpII140	FBgn0262955	CG3180	L3 arrest	3180R-3	NIG	L1/L2 arrest	F	-	-	-
Tap42	FBgn0051852	CG31852	L3 arrest	HMJ23393	NIG TRiP	L3 arrest	-	52	40	50	47.3333	3.71184	16263.3	15977.1	13404.9	15215.1	908.854
Qtzl	FBgn0051864	CG31864	L3 arrest	28079	VDRC	L3 arrest	C	49	44	39	44	2.88675	19512.3	24746.5	28728.4	24329.1	2668.62
Ada1-2	FBgn0051866	CG31866	L1/L2/L3 arrest	25899	VDRC	L1/L2 arrest	-	35	38	34	35.6667	1.20185	2406.49	6175.16	6102.21	4894.62	1244.24
Cpr30F	FBgn0051876	CG31876	L3 arrest	37987	VDRC	L3 arrest	B	62	63	61	62	0.57735	7535.1	9484.57	8369.51	8463.06	564.705
Dpit47	FBgn0266518	CG3189	L3 arrest	34017	VDRC	L1/L2 arrest	-	34	40	33	35.6667	2.18581	2921.62	3087	3317.52	3108.71	114.8
CG31917	FBgn0031668	CG31917	L3 arrest	31917R-2	NIG	L3 arrest	A	47	63	53	54.3333	4.66667	9395.34	8367.68	10505.7	9422.89	617.335
CG31933	FBgn0051933	CG31933	L3 arrest	44518	VDRC	NOP	-	-	-	-	-	-	-	-	-	-	-
Rrp40	FBgn0260648	CG31938	L3 arrest	HMJ23923	NIG TRiP	L3 arrest	A	52	45	50	49	2.08167	14069.3	15637.8	15598.5	15101.9	516.426
ovm	FBgn0051976	CG31976	L1/L2/L3 arrest	13367	VDRC	L3 arrest	A	29	49	44	40.6667	6.00925	11484.1	14419.1	13943.9	13282.4	909.548
4E-T	FBgn0052016	CG32016	L3 arrest	HMJ23850	NIG TRiP	NOP	-	-	-	-	-	-	-	-	-	-	-
CG32036	FBgn0052036	CG32036	L3 arrest	HMJ21537	NIG TRiP	NOP	-	-	-	-	-	-	-	-	-	-	-
CG32069	FBgn0052069	CG32069	L3 arrest	HMJ21554	NIG TRiP	L3 arrest	-	54	38	77	56.3333	11.3186	14218.6	38615.9	15320.3	22718.3	7955.17
CG32071	FBgn0052071	CG32071	L3 arrest	103226	VDRC	L3 arrest	A	43	45	42	43.3333	0.881917	16110.3	11147.4	12075.5	13111.1	1523.36
RhoGAP5A	FBgn0029778	CG3208	L3 arrest	3208R-1	NIG	Delayed P	-	53	55	46	51.3333	2.72845	17006.5	25076.8	20749.9	20944.4	2331.7
Vha16-2	FBgn0028668	CG32089	L3 arrest	65167	BDSC TRiP	NOP	-	-	-	-	-	-	-	-	-	-	-
CG32104	FBgn0052104	CG32104	L1/L2/L3 arrest	32104R-1	NIG	L3 arrest	-	72	50	73	65	7.50555	15493.8	13101.7	12470.4	13688.7	920.802
CG32113	FBgn0052113	CG32113	L3 arrest	11003R-3	NIG	L3 arrest	-	60	53	49	54	3.21455	23304.9	21594.2	14254.6	19717.9	2775.94
CG32137	FBgn0052137	CG32137	L3 arrest	32137R-2	NIG	NOP	-	-	-	-	-	-	-	-	-	-	-
Frl	FBgn0267795	CG32138	L3 arrest	HMS00445	NIG TRiP	NOP	-	-	-	-	-	-	-	-	-	-	-
Taf6	FBgn0010417	CG32211	L3 arrest	32211R-7	NIG	L3 arrest	A	43	51	46	46.6667	2.33333	11358.7	10461.7	11477.8	11099.4	320.71
CG32213	FBgn0052213	CG32213	L3 arrest	110028	VDRC	L3 arrest	A	45	38	38	40.3333	2.33333	23987	23414.6	22068.8	23156.8	568.556
Su(Tpl)	FBgn0014037	CG32217	L3 arrest	8037R-1	NIG	Delayed P	-	51	44	54	49.6667	2.96273	23566.5	21048.9	19386.2	21333.9	1215.15
kz	FBgn0001330	CG3228	L3 arrest	3228R-1	NIG	L3 arrest	B	41	39	32	37.3333	2.72845	10860.5	9047.79	11700.4	10536.2	782.709
CG32305	FBgn0052305	CG32305	L3 arrest	62246	BDSC TRiP	NOP	-	-	-	-	-	-	-	-	-	-	-
CG32318	FBgn0052318	CG32318	L3 arrest	49318	VDRC	L1/L2 arrest	-	46	42	38	42	2.3094	8679.07	11237	11696.8	10537.6	938.705
CG32319	FBgn0052319	CG32319	L3 arrest	24728	VDRC	NOP
tim	FBgn0014396	CG3234	L3 arrest	3234R-2	NIG	NOP	-	-	-	-	-	-	-	-	-	-	-
CG32344	FBgn0052344	CG32344	L3 arrest	HMJ23354	NIG TRiP	L3 arrest	A	42	42	46	43.3333	1.33333	11485.2	12147.7	9808.48	11147.1	696.121
CG3246	FBgn0031538	CG3246	L1/L2/L3 arrest	3246R-1	NIG	L3 arrest	A	58	47	43	49.3333	4.48454	13002.1	15118.1	16684.6	14934.9	1067
Pp4-19C	FBgn0023177	CG32505	L3 arrest	HMJ21831	NIG TRiP	NOP	-	-	-	-	-	-	-	-	-	-	-
CG3251	FBgn0031622	CG3251	L3 arrest	34574	VDRC	L3 arrest	A	42	37	38	39	1.52753	16102.1	7623.65	10570.9	11432.2	2485.11
CG32649	FBgn0052649	CG32649	L1/L2/L3 arrest	57039	BDRC TRiP	NOP	-	-	-	-	-	-	-	-	-	-	-
Sec16	FBgn0052654	CG32654	L3 arrest	2551R-2	NIG	L1/L2/L3 arrest	-	40	58	48	48.6667	5.20683	5932.6	6099.57	4755	5595.72	423.116
Tif-IA	FBgn0032988	CG3278	L1/L2/L3 arrest	20336	VDRC	L1/L2 arrest	-	37	39	34	36.6667	1.45297	5165.78	5563.36	6962.21	5897.12	544.772
RpII15	FBgn0004855	CG3284	L3 arrest	3284R-3	NIG	L3 arrest	A	40	57	49	48.6667	4.91031	16583.5	19861.2	20943.3	19129.3	1310.7
Dh31-R	FBgn0052843	CG32843	L3 arrest	17043R-4	NIG	L3 arrest	-	59	56	65	60	2.64575	35734	57518.9	28215.6	40489.5	8786.98
JhI-1	FBgn0028426	CG3298	L3 arrest	3298R-1	NIG	L3 arrest	-	51	45	61	52.3333	4.66667	6835.31	7996.07	5366.08	6732.49	760.95
CG33051	FBgn0053051	CG33051	L3 arrest	48793	VDRC	L3 arrest	-	41	49	45	45	2.3094	8124.05	7004.35	5091.38	6739.92	885.384
CG33082	FBgn0053082	CG33082	L3 arrest	101129	VDRC	L3 arrest	A	39	53	39	43.6667	4.66667	9059.26	9240.02	11964.4	10087.9	939.707
eIF4EHP	FBgn0053100	CG33100	L3 arrest	HMS02703	NIG TRiP	NOP	-	-	-	-	-	-	-	-	-	-	-
Nsf2	FBgn0266464	CG33101	L3 arrest	34914	BDSC TRiP	L3 arrest	E	17	21	20	19.3333	1.20185	8135.76	6808.62	6087.8	7010.73	599.771
CG33110	FBgn0053110	CG33110	L1/L2/L3 arrest	6926R-2	NIG	NOP	-	-	-	-	-	-	-	-	-	-	-
CG33110	FBgn0053110	CG33110	L1/L2/L3 arrest	HMC02909	NIG TRiP	NOP	-	-	-	-	-	-	-	-	-	-	-
LeuRS	FBgn0284253	CG33123	L3 arrest	3229R-1	NIG	L3 arrest	B	50	48	49	49	0.57735	9237.28	10079	10435.6	9917.28	355.24
SrpRbeta	FBgn0011509	CG33162	L3 arrest	HMJ21600	NIG TRiP	NOP	-	-	-	-	-	-	-	-	-	-	-
CG33217	FBgn0053217	CG33217	L3 arrest	HMJ22343	NIG TRiP	L3 arrest	A, B	50	51	37	46	4.50925	9185.3	7220.96	10006.1	8804.13	826.29
CG33288	FBgn0053288	CG33288	L3 arrest	51190	VDRC	NOP	-	-	-	-	-	-	-	-	-	-	-
Prosbeta2	FBgn0023174	CG3329	L3 arrest	3329R-1	NIG	L3 arrest	-	58	49	64	57	4.3589	5081.84	7396.16	7477.8	6651.93	785.399
CG33476	FBgn0053476	CG33476	L3 arrest	105554	VDRC	L3 arrest	C	42	39	28	36.3333	4.25572	5254.4	7719.21	8124.46	7032.69	896.807
Nipped-A	FBgn0053554	CG33554	L3 arrest	2905R-7	NIG	NOP	-	-	-	-	-	-	-	-	-	-	-
CG33557	FBgn0053557	CG33557	L1/L2/L3 arrest	HMJ23962	NIG TRiP	NOP	-	-	-	-	-	-	-	-	-	-	-
Pif1B	FBgn0046874	CG33720	L3 arrest	HMJ30320	NIG TRiP	NOP	-	-	-	-	-	-	-	-	-	-	-
CG33773	FBgn0053773	CG33773	L3 arrest	103341	VDRC	L3 arrest	-	57	41	43	47	5.03322	7016.72	10348.4	14874.8	10746.6	2277.15
eys	FBgn0031414	CG33955	L3 arrest	15388R-4	NIG	NOP	-	-	-	-	-	-	-	-	-	-	-
kay	FBgn0001297	CG33956	L1/L2/L3 arrest	15509R-2	NIG	L3 arrest	-	41	47	46	44.6667	1.85592	12850.2	10461.8	7320.54	10210.8	1601.2
CG34109	FBgn0083945	CG34109	L3 arrest	HMJ21896	NIG TRiP	NOP	-	-	-	-	-	-	-	-	-	-	-
slmb	FBgn0283468	CG3412	L3 arrest	3412R-1	NIG	L1/L2 arrest	-	30	24	48	34	7.2111	5719.5	6083.75	5294.17	5699.14	228.16
Nlg4	FBgn0083975	CG34139	L3 arrest	HMJ22056	NIG TRiP	NOP	-	-	-	-	-	-	-	-	-	-	-
Rpn8	FBgn0002787	CG3416	L3 arrest	31567	BDSC TRiP	L3 arrest	F	29	33	36	32.6667	2.02759	9187.66	8202	8953.25	8780.97	297.288
CG34211	FBgn0085240	CG34211	L3 arrest	109049	VDRC	L3 arrest	A	45	36	41	40.6667	2.60342	12950.4	15331.3	17332.6	15204.8	1266.63
CG34230	FBgn0085259	CG34230	L3 arrest	106903	VDRC	L3 arrest	A	39	45	45	43	2	8695.79	7044.11	6426.62	7388.84	677.352
CG34330	FBgn0085359	CG34330	L3 arrest	41118	VDRC	L1/L2 arrest	-	45	45	55	48.3333	3.33333	6260.98	7744.36	6770.53	6925.29	435.15
Not1	FBgn0085436	CG34407	L3 arrest	1884R-1	NIG	L1/L2 arrest	F	-	-	-
mute	FBgn0085444	CG34415	L3 arrest	15610R-3	NIG	L3 arrest	F	32	37	43	37.3333	3.1798	12298.7	5596.68	10815.3	9570.25	2032.41
ubl	FBgn0022224	CG3450	L3 arrest	26871	VDRC	L3 arrest	-	41	39	39	39.6667	0.666667	20416.8	19147.6	18156.5	19240.3	654.12
Rpt4	FBgn0028685	CG3455	L3 arrest	HMS00661	NIG TRiP	NOP	-	-	-	-	-	-	-	-	-	-	-
Slh	FBgn0264978	CG3539	L3 arrest	3539R-3	NIG	L3 arrest	-	47	45	47	46.3333	0.666667	7824.49	7132.27	7798.83	7585.2	226.585
CG3566	FBgn0029854	CG3566	L3 arrest	HMJ23203	NIG TRiP	NOP	-	-	-	-	-	-	-	-	-	-	-
schlank	FBgn0040918	CG3576	L3 arrest	29340	BDSC TRiP	NOP	-	-	-	-	-	-	-	-	-	-	-
U2af38	FBgn0017457	CG3582	L3 arrest	3582R-2	NIG	L3 arrest	-	54	58	51	54.3333	2.02759	8771.96	6062.95	8702.8	7845.91	891.702
Sf3b2	FBgn0031493	CG3605	L3 arrest	HMS00589	NIG TRiP	NOP	-	-	-	-	-	-	-	-	-	-	-
blw	FBgn0011211	CG3612	L3 arrest	28059	BDSC TRiP	L1/L2/L3 arrest	-	33	50	39	40.6667	4.97773	10438.5	8762.18	10936.1	10045.6	657.59
bic	FBgn0000181	CG3644	L1/L2/L3 arrest	3644R-1	NIG	L3 arrest	A	47	56	39	47.3333	4.91031	12625.3	11428	10734.8	11596	552.158
CG3704	FBgn0040346	CG3704	L3 arrest	3704R-3	NIG	L3 arrest	-	54	55	53	54	0.57735	12707.1	9584.6	11625.3	11305.7	915.451
CG3735	FBgn0034933	CG3735	L3 arrest	26278	VDRC	L3 arrest	A, B	41	34	31	35.3333	2.96273	16155.5	17991.9	16746.1	16964.5	541.227
Marcal1	FBgn0031655	CG3753	L3 arrest	HMS00587	NIG TRiP	NOP	-	-	-	-	-	-	-	-	-	-	-
CG3756	FBgn0031657	CG3756	L3 arrest	HMJ24042	NIG TRiP	NOP	-	-	-	-	-	-	-	-	-	-	-
Spx	FBgn0015818	CG3780	L3 arrest	3780R-1	NIG	L3 arrest	-	47	50	60	52.3333	3.92994	7844.62	6908.86	8774.9	7842.79	538.68
eIF2Bepsilon	FBgn0023512	CG3806	L1/L2/L3 arrest	3806R-3	NIG	L1/L2 arrest	-	43	43	44	43.3333	0.333333	4217.93	4141.47	4966.23	4441.87	263.104
CG3817	FBgn0038275	CG3817	L3 arrest	3817R-1	NIG	L3 arrest	A	41	46	45	44	1.52753	10457	12087.6	9893.84	10812.8	657.789
Nup214	FBgn0010660	CG3820	L3 arrest	HMS00837	NIG TRiP	L3 arrest	-	48	72	43	54.3333	8.95048	11074.2	7775.35	22073.9	13641.1	4322.57
AspRS	FBgn0002069	CG3821	L3 arrest	3821R-1	NIG	L1/L2 arrest	-	42	32	35	36.3333	2.96273	5809.71	4221.03	4761.26	4930.67	466.37
CG3831	FBgn0034804	CG3831	L3 arrest	7405	VDRC	NOP	-	-	-	-	-	-	-	-	-	-	-
CG3847	FBgn0029867	CG3847	L3 arrest	3847R-3	NIG	NOP	-	-	-	-	-	-	-	-	-	-	-
frc	FBgn0042641	CG3874	L3 arrest	3874R-1	NIG	NOP	-	-	-	-	-	-	-	-	-	-	-
CG3906	FBgn0034871	CG3906	L3 arrest	3906R-1	NIG	NOP	-	-	-	-	-	-	-	-	-	-	-
ebo	FBgn0266572	CG3923	L3 arrest	HMS00338	NIG TRiP	NOP	-	-	-	-	-	-	-	-	-	-	-
CycE	FBgn0010382	CG3938	L3 arrest	29314	BDSC TRiP	L3 arrest	-	45	46	24	38.3333	7.17248	3729.89	3540.33	4599.75	3956.65	326.171
CG3955	FBgn0033793	CG3955	L3 arrest	HMJ21045	NIG TRiP	NOP	-	-	-	-	-	-	-	-	-	-	-
Unc-76	FBgn0040395	CG3981	L3 arrest	20722	VDRC	L1/L2 arrest	-	46	43	50	46.3333	2.02759	11023.5	9701.95	11774.4	10833.3	605.789
pont	FBgn0040078	CG4003	L3 arrest	4003R-1	NIG	L3 arrest	B	49	42	47	46	2.08167	7666.45	7257.79	7270.81	7398.35	134.103
Tim23	FBgn0267976	CG40042	L3 arrest	106585	VDRC	L3 arrest	C	47	42	38	42.3333	2.60342	8278.36	7869.24	7911.61	8019.74	129.89
Smr	FBgn0265523	CG4013	L3 arrest	106701	VDRC	L1/L2 arrest	C	52	40	24	38.6667	8.11035	14031.2	13564.5	14675.8	14090.5	322.188
RpI135	FBgn0003278	CG4033	L3 arrest	37581	VDRC	L3 arrest	D	47	51	44	47.3333	2.02759	11265.9	12727.4	10834.2	11609.1	572.852
tamo	FBgn0041582	CG4057	L1/L2/L3 arrest	4057R-2	NIG	L3 arrest	-	50	43	41	44.6667	2.72845	41674.4	28392.6	45106.8	38391.3	5096.57
CG4069	FBgn0036301	CG4069	L3 arrest	21783	VDRC	L1/L2 arrest	A, B	48	47	34	43	4.50925	7294.35	6563.66	6064.53	6640.85	357.111
Vps20	FBgn0034744	CG4071	L3 arrest	4071R-1	NIG	Delayed P	-	59	60	49	56	3.51188	13954.8	18677	22891.1	18507.6	2581.06
Prosbeta6	FBgn0002284	CG4097	L3 arrest	4097R-2	NIG	L3 arrest	-	48	59	56	54.3333	3.28295	5990.71	7348.24	7793.7	7044.21	542.222
Sr-CI	FBgn0014033	CG4099	L3 arrest	56012	BDSC TRiP	NOP	-	-	-	-	-	-	-	-	-	-	-
THG	FBgn0283659	CG4103	L3 arrest	4103R-3	NIG	L3 arrest	-	50	47	57	51.3333	2.96273	8064.84	9467.4	7592.4	8374.88	563.028
CG4115	FBgn0038017	CG4115	L3 arrest	35814	BDSC TRiP	L1/L2 arrest	-	36	25	35	32	3.51188	4900.11	7364.64	4066.74	5443.83	990.077
Mipp1	FBgn0026061	CG4123	L3 arrest	57320	BDSC TRiP	NOP	-	-	-	-	-	-	-	-	-	-	-
Mtr4	FBgn0001986	CG4152	L3 arrest	4152R-1	NIG	L3 arrest	A	56	42	42	46.6667	4.66667	7309.88	9033.07	10070	8804.3	804.935
Rpn12	FBgn0028693	CG4157	L3 arrest	4157R-2	NIG	NOP	-	-	-	-	-	-	-	-	-	-	-
not	FBgn0013717	CG4166	L3 arrest	4166R-1	NIG	L3 arrest	-	35	57	56	49.3333	7.17248	17223.8	12878.1	17088.6	15730.2	1426.59
Sas10	FBgn0029755	CG4202	L3 arrest	4202R-3	NIG	L3 arrest	A	37	45	47	43	3.05505	11719.5	17925.9	18387.9	16011.1	2149.92
Fdx1	FBgn0011769	CG4205	L3 arrest	24497	VDRC	L3 arrest	-	68	56	49	57.6667	5.54777	14442.5	12861.5	9999.31	12434.5	1300.31
Syx5	FBgn0011708	CG4214	L3 arrest	4214R-1	NIG	NOP	-	-	-	-	-	-	-	-	-	-	-
Octbeta3R	FBgn0250910	CG42244	-	31348R-1	NIG	L3 arrest	F	31	36	34	33.6667	1.45297	31118.7	33319	16013.4	26817.1	5439.02
rn	FBgn0267337	CG42277	L3 arrest	65347	BDSC TRiP	NOP	-	-	-	-	-	-	-	-	-	-	-
CG42319	FBgn0259219	CG42319	L3 arrest	32835	VDRC	NOP	-	-	-	-	-	-	-	-	-	-	-
Doa	FBgn0265998	CG42320	L3 arrest	HMJ23223	NIG TRiP	NOP	-	-	-	-	-	-	-	-	-	-	-
CG42321	FBgn0259221	CG42321	L3 arrest	28558	BDSC TRiP	NOP	-	-	-	-	-	-	-	-	-	-	-
CG42336	FBgn0259238	CG42336	L1/L2/L3 arrest	39541	VDRC	NOP	-	-	-	-	-	-	-	-	-	-	-
CG42346	FBgn0259677	CG42346	L3 arrest	HMC03255	NIG TRiP	NOP	-	-	-	-	-	-	-	-	-	-	-
CG42458	FBgn0259935	CG42458	L3 arrest	HMJ02071	NIG TRiP	NOP	-	-	-	-	-	-	-	-	-	-	-
dbe	FBgn0020305	CG4258	L3 arrest	4258R-2	NIG	L3 arrest	A	63	57	54	58	2.64575	10796.8	10685	13210.8	11564.2	823.932
Rpn3	FBgn0261396	CG42641	L1/L2/L3 arrest	34561	BDRC TRiP	NOP	-	-	-	-	-	-	-	-	-	-	-
prage	FBgn0283741	CG42666	L3 arrest	HMS00075	NIG TRiP	NOP	-	-	-	-	-	-	-	-	-	-	-
ps	FBgn0261552	CG42670	L3 arrest	HMS00310	NIG TRiP	L3 arrest	E	49	46	48	47.6667	0.881917	19895.6	15351.2	12150	15799	2247.13
Pitslre	FBgn0016696	CG4268	L3 arrest	HMS02389	NIG TRiP	NOP	-	-	-	-	-	-	-	-	-	-	-
Sb	FBgn0003319	CG4316	L3 arrest	4316R-1	NIG	NOP	-	-	-	-	-	-	-	-	-	-	-
CG43244	FBgn0262889	CG43244	L3 arrest	103119	VDRC	L3 arrest	A	45	37	37	39.6667	2.66667	17716.4	25270.5	20241.9	21076.3	2220.24
CG43333	FBgn0263038	CG43333	L1/L2/L3 arrest	HMJ22630	NIG TRiP	NOP	-	-	-	-	-	-	-	-	-	-	-
CG4364	FBgn0032138	CG4364	L3 arrest	26524	VDRC	L3 arrest	A	44	47	42	44.3333	1.45297	12845	12609	14494.5	13316.2	593.086
Myo10A	FBgn0263705	CG43657	L3 arrest	16922R-2	NIG	L3 arrest	-	73	61	75	69.6667	4.37163	11888.2	12117.8	12332.1	12112.7	128.156
usp	FBgn0003964	CG4380	L3 arrest	4380R-1	NIG	L3 arrest	-	52	46	58	52	3.4641	14497.7	17095.3	10144.2	13912.4	2027.84
Rgk1	FBgn0264753	CG44011	L1/L2/L3 arrest	25574	VDRC	NOP	-	-	-	-	-	-	-	-	-	-	-
sno	FBgn0265630	CG44436	L3 arrest	1903R-2	NIG	L3 arrest	-	75	68	61	68	4.04145	15489.7	10009.6	17545.1	14348.1	2248.96
borr	FBgn0032105	CG4454	L3 arrest	56942	BDSC TRiP	NOP	-	-	-	-	-	-	-	-	-	-	-
Srp19	FBgn0015298	CG4457	L3 arrest	4457R-2	NIG	L1/L2 arrest	-	59	58	54	57	1.52753	3731.12	5935.03	5125.5	4930.55	643.639
noc	FBgn0005771	CG4491	L1/L2/L3 arrest	4491R-1	NIG	NOP	-	-	-	-	-	-	-	-	-	-	-
IP3K2	FBgn0283680	CG45017	L3 arrest	1630R-2	NIG	NOP	-	-	-	-	-	-	-	-	-	-	-
CG45050	FBgn0266410	CG45050	L3 arrest	31375	BDSC TRiP	NOP	-	-	-	-	-	-	-	-	-	-	-
Surf6	FBgn0038746	CG4510	L3 arrest	4510R-2	NIG	L3 arrest	A	44	54	46	48	3.05505	12916.7	7977.07	14665.6	11853.1	2002.69
Bka	FBgn0010520	CG4539	L3 arrest	4539R-1	NIG	L3 arrest	A	45	48	40	44.3333	2.33333	14861.7	15463.5	20111.3	16812.2	1658.7
CG4554	FBgn0034734	CG4554	L3 arrest	HMC03176	NIG TRiP	L3 arrest	A, B	42	35	43	40	2.51661	11827.3	13156.4	9019.09	11334.2	1219.5
TyrRS	FBgn0027080	CG4561	L1/L2/L3 arrest	4561R-1	NIG	L1/L2 arrest	-	48	42	47	45.6667	1.85592	5856.65	6411.93	6636	6301.52	231.653
Nup154	FBgn0021761	CG4579	L3 arrest	4579R-3	NIG	L3 arrest	-	64	56	48	56	4.6188	8627.72	8881.46	10314.6	9274.6	525.138
Srp54	FBgn0024285	CG4602	L3 arrest	4602R-2	NIG	L3 arrest	C	47	45	53	48.3333	2.4037	21313.9	21628.6	29512.7	24151.7	2682.01
CG4612	FBgn0035016	CG4612	L3 arrest	HMJ22843	NIG TRiP	NOP	-	-	-	-	-	-	-	-	-	-	-
Nurf-38	FBgn0016687	CG4634	L3 arrest	4634R-2	NIG	L3 arrest	-	49	62	61	57.3333	4.17665	17488.3	10735.5	11111.6	13111.8	2190.94
Dp	FBgn0011763	CG4654	L3 arrest	HMS00245	NIG TRiP	NOP	-	-	-	-	-	-	-	-	-	-	-
Srp54k	FBgn0010747	CG4659	L3 arrest	4659R-1	NIG	NOP	-	-	-	-	-	-	-	-	-	-	-
Npl4	FBgn0039348	CG4673	L3 arrest	4673R-2	NIG	L3 arrest	B	60	66	47	57.6667	5.60753	15285.5	10354.9	12965.4	12868.6	1424.16
kni	FBgn0001320	CG4717	L3 arrest	HMS01184	NIG TRiP	L1/L2 arrest	-	42	34	32	36	3.05505	2717.17	2341.15	2033.81	2364.04	197.599
Nup160	FBgn0262647	CG4738	L3 arrest	4738R-3	NIG	L3 arrest	G	48	54	45	49	2.64575	33497.4	34260.6	16416.3	28058.1	5825.07
Tango14	FBgn0031312	CG4775	L3 arrest	31571	BDSC TRiP	L3 arrest	-	41	44	42	42.3333	0.881917	14590.2	10409.7	13086.1	12695.4	1222.53
CG4806	FBgn0260456	CG4806	L3 arrest	60027	BDSC TRiP	L3 arrest	-	46	49	40	45	2.64575	15306.2	18925.6	21658	18629.9	1839.54
Ssrp	FBgn0010278	CG4817	L3 arrest	4817R-2	NIG	L3 arrest	F	33	29	34	32	1.52753	18563.7	20748.7	17646.7	18986.3	920.057
CG4825	FBgn0037010	CG4825	L3 arrest	4825R-1	NIG	L3 arrest	C	49	51	67	55.6667	5.696	17584.1	14606.7	12459.5	14883.4	1485.8
Tm2	FBgn0004117	CG4843	L1/L2/L3 arrest	4843R-2	NIG	L3 arrest	-	54	55	54	54.3333	0.333333	6561.5	6827.87	6582.41	6657.26	85.5196
CG4849	FBgn0039566	CG4849	L3 arrest	4849R-3	NIG	L3 arrest	-	41	35	42	39.3333	2.18581	16556.1	5875.03	12160.6	11530.6	3099.41
CG4854	FBgn0038766	CG4854	L3 arrest	4854R-2	NIG	NOP	-	-	-	-	-	-	-	-	-	-	-
Rcp	FBgn0030801	CG4875	L3 arrest	4875R-4	NIG	L3 arrest	C	58	57	47	54	3.51188	6982.16	7114.53	6539.17	6878.62	173.972
salr	FBgn0000287	CG4881	L1/L2/L3 arrest	4881R-1	NIG	L3 arrest	-	54	55	61	56.6667	2.18581	15572	13285.5	18498.5	15785.3	1508.63
CG4901	FBgn0032194	CG4901	L3 arrest	4901R-3	NIG	L3 arrest	A	55	53	52	53.3333	0.881917	18511.2	14300.2	16401.9	16404.4	1215.61
CG4975	FBgn0034266	CG4975	L3 arrest	4975R-1	NIG	L3 arrest	A	54	54	57	55	1	15702.7	15609.2	11424.1	14245.3	1410.87
l(3)72Dn	FBgn0263605	CG5018	L3 arrest	5018R-2	NIG	L3 arrest	A	56	49	52	52.3333	2.02759	11452.8	13611.5	12198.4	12420.9	633.016
CG5033	FBgn0028744	CG5033	L3 arrest	HMS02623	NIG TRiP	L3 arrest	A	41	38	48	42.3333	2.96273	11143.6	11915.9	10902.6	11320.7	305.637
Srp68	FBgn0035947	CG5064	L3 arrest	5064R-3	NIG	NOP	-	-	-	-	-	-	-	-	-	-	-
CG5079	FBgn0039346	CG5079	L3 arrest	5079R-2	NIG	L1/L2 arrest	C, F	44	37	45	42	2.51661	21344.7	13869.6	13075	16096.4	2634.14
Tor	FBgn0021796	CG5092	-	33951	BDSC TRiP	L3 arrest	-	49	56	53	52.6667	2.02759	8145.59	5231.73	3775.08	5717.47	1284.82
CG5114	FBgn0036460	CG5114	L3 arrest	36616	VDRC	L3 arrest	C	33	29	42	34.6667	3.84419	13135	8791.48	7402.05	9776.19	1726.65
pAbp	FBgn0265297	CG5119	L1/L2/L3 arrest	HMS01542	NIG TRiP	NOP	-	-	-	-	-	-	-	-	-	-	-
hid	FBgn0003997	CG5123	L1/L2/L3 arrest	5123R-2	NIG	NOP	-	-	-	-	-	-	-	-	-	-	-
CG5147	FBgn0036775	CG5147	L1/L2/L3 arrest	57763	BDRC TRiP	L1/L2 arrest	-	38	41	31	36.6667	2.96273	3152.76	3747.68	2458.23	3119.56	372.604
CG5177	FBgn0031908	CG5177	L3 arrest	57004	BDSC TRiP	NOP	-	-	-	-	-	-	-	-	-	-	-
Cdk9	FBgn0019949	CG5179	L3 arrest	5179R-2	NIG	L3 arrest	B	41	56	45	47.3333	4.48454	9756.59	15864.8	9745.18	11788.8	2037.97
blp	FBgn0038387	CG5268	L3 arrest	13794	VDRC	L3 arrest	-	44	43	41	42.6667	0.881917	6372.89	6768.12	5582.27	6241.09	348.61
Ip259	FBgn0025366	CG5277	L3 arrest	5277R-1	NIG	L3 arrest	-	39	48	41	42.6667	2.72845	12029.6	8210.67	9743.24	9994.49	1109.56
Rpt2	FBgn0015282	CG5289	L3 arrest	5289R-3	NIG	L3 arrest	B	60	49	48	52.3333	3.84419	18324	20372.2	13859	17518.4	1922.88
CG5290	FBgn0036772	CG5290	L3 arrest	HMJ21050	NIG TRiP	NOP	-	-	-	-	-	-	-	-	-	-	-
Cand1	FBgn0027568	CG5366	L3 arrest	5366R-3	NIG	NOP	-	-	-	-	-	-	-	-	-	-	-
CCT1	FBgn0003676	CG5374	L1/L2/L3 arrest	5374R-2	NIG	L1/L2/L3 arrest	-	83	78	72	77.6667	3.1798	4007.61	5013.15	6105.94	5042.24	605.91
Rpn7	FBgn0028688	CG5378	L3 arrest	5378R-1	NIG	L3 arrest	F	55	48	42	48.3333	3.75648	9341.29	8245.62	7357.86	8314.92	573.615
CG5380	FBgn0038951	CG5380	L3 arrest	5380R-3	NIG	L3 arrest	C	56	52	46	51.3333	2.90593	6527.86	7188.12	6135.74	6617.24	307.064
GluProRS	FBgn0005674	CG5394	L1/L2/L3 arrest	34994	VDRC	L1/L2 arrest	F	32	29	30	30.3333	0.881917	5292.12	4201.03	3875.57	4456.24	428.372
Srp14	FBgn0038808	CG5417	L3 arrest	HMJ22719	NIG TRiP	L3 arrest	-	51	47	48	48.6667	1.20185	8182.43	8396.55	11609.6	9396.2	1108.43
CG5432	FBgn0039425	CG5432	L3 arrest	5432R-4	NIG	L3 arrest	-	68	64	43	58.3333	7.75314	12187.7	10353.8	17267.9	13269.8	2067.97
Taf4	FBgn0010280	CG5444	L3 arrest	5444-1R-4	NIG	L1/L2/L3 arrest	F	-	-	-	-	-
CG5484	FBgn0039450	CG5484	L3 arrest	5484R-1	NIG	L1/L2/L3 arrest	-	49	40	45	44.6667	2.60342	4983.43	4721.98	3372.31	4359.24	499.202
scny	FBgn0260936	CG5505	L3 arrest	HMS00285	NIG TRiP	NOP	-	-	-	-	-	-	-	-	-	-	-
Prp19	FBgn0261119	CG5519	L3 arrest	5519R-1	NIG	L3 arrest	-	45	44	38	42.3333	2.18581	32071	32118.4	26193	30127.5	1967.29
jnj	FBgn0266282	CG5524	L3 arrest	5524R-2	NIG	NOP	-	-	-	-	-	-	-	-	-	-	-
CCT4	FBgn0032444	CG5525	L3 arrest	5525R-3	NIG	L3 arrest	-	56	73	71	66.6667	5.36449	4701.21	6499.1	6512.28	5904.2	601.504
DNApol-alpha60	FBgn0259676	CG5553	L3 arrest	5553R-1	NIG	L3 arrest	-	40	61	42	47.6667	6.69162	13441.5	15985	20487	16637.8	2059.87
Mlc1	FBgn0002772	CG5596	L1/L2/L3 arrest	5596R-2	NIG	L3 arrest	A	45	42	50	45.6667	2.33333	12784.5	8410.19	12139.3	11111.3	1363.35
kin17	FBgn0024887	CG5649	L3 arrest	5649R-3	NIG	L1/L2 arrest	A, C	48	32	42	40.6667	4.66667	14877.3	13257.1	7920.19	12018.2	2101.7
Spase22-23	FBgn0039172	CG5677	L3 arrest	HMJ21495	NIG TRiP	NOP	-	-	-	-	-	-	-	-	-	-	-
beta-PheRS	FBgn0039175	CG5706	L3 arrest	5706R-3	NIG	L3 arrest	A	36	32	44	37.3333	3.52767	12472.7	13142.3	13227	12947.3	238.559
CG5726	FBgn0034313	CG5726	L3 arrest	HMS00326	NIG TRiP	NOP	-	-	-	-	-	-	-	-	-	-	-
Hsf	FBgn0001222	CG5748	L3 arrest	27070	BDSC TRiP	L3 arrest	-	52	70	55	59	5.56776	5896.83	10045.3	9788.73	8576.96	1342.11
CG5758	FBgn0032666	CG5758	L3 arrest	5758R-2	NIG	NOP	-	-	-	-	-	-	-	-	-	-	-
ppan	FBgn0010770	CG5786	L3 arrest	5786R-4	NIG	L3 arrest	A	70	41	56	55.6667	8.37324	6835.3	10929.3	12723.1	10162.5	1742.35
CG5800	FBgn0030855	CG5800	L3 arrest	5800R-3	NIG	L3 arrest	B	40	42	32	38	3.05505	8498.3	7892.74	9468.94	8619.99	459.06
l(3)07882	FBgn0010926	CG5824	L3 arrest	5824R-1	NIG	L3 arrest	A	47	38	41	42	2.64575	14409.8	9772.05	12904.9	12362.2	1366.01
His3.3A	FBgn0014857	CG5825	L3 arrest	5825R-3	NIG	L1/L2 arrest	-	45	50	48	47.6667	1.45297	29144.6	18362.4	21322	22943	3216.33
Dref	FBgn0015664	CG5838	L3 arrest	5838R-4	NIG	L3 arrest	-	55	60	49	54.6667	3.1798	10981.4	9546.57	11842.2	10790.1	669.574
IntS8	FBgn0025830	CG5859	L3 arrest	HMS00721	NIG TRiP	L3 arrest	-	70	68	60	66	3.05505	10643.2	10695.4	12270.3	11203	533.885
CG5861	FBgn0015338	CG5861	L3 arrest	5861R-2	NIG	NOP	-	-	-	-	-	-	-	-	-	-	-
TfIIA-L	FBgn0011289	CG5930	L1/L2/L3 arrest	62166	BDRC TRiP	NOP	-	-	-	-	-	-	-	-	-	-	-
l(3)72Ab	FBgn0263599	CG5931	L3 arrest	HMS00994	NIG TRiP	NOP	-	-	-	-	-	-	-	-	-	-	-
Prm	FBgn0003149	CG5939	L3 arrest	5939R-2	NIG	NOP	-	-	-	-	-	-	-	-	-	-	-
cbc	FBgn0033842	CG5970	L3 arrest	5970R-2	NIG	L3 arrest	-	40	50	47	45.6667	2.96273	8232.62	13171.9	9914.55	10439.7	1449.83
Nelf-E	FBgn0017430	CG5994	L3 arrest	HMS00525	NIG TRiP	NOP	-	-	-	-	-	-	-	-	-	-	-
CG5999	FBgn0038083	CG5999	L3 arrest	5999R-1	NIG	L3 arrest	-	35	49	22	35.3333	7.79601	18886.4	16574.3	19924	18461.6	990.031
ND-39	FBgn0037001	CG6020	L3 arrest	52922	BDSC TRiP	NOP	-	-	-	-	-	-	-	-	-	-	-
CG6066	FBgn0039488	CG6066	L3 arrest	HMJ21401	NIG TRiP	L3 arrest	-	49	52	36	45.6667	4.91031	15101.5	14572.6	17789.3	15821.1	995.867
Exo84	FBgn0266668	CG6095	L3 arrest	6095R-1	NIG	NOP	-	-	-	-	-	-	-	-	-	-	-
ATPsynG	FBgn0010612	CG6105	L3 arrest	107311	VDRC	L3 arrest	A	49	39	39	42.3333	3.33333	12857.6	21796.5	15031.2	16561.8	2691.53
Tip60	FBgn0026080	CG6121	L3 arrest	6121R-1	NIG	L3 arrest	-	59	52	60	57	2.51661	5853.9	6809.75	4423.03	5695.56	693.519
RpL9	FBgn0015756	CG6141	L3 arrest	6141R-1	NIG	L1/L2 arrest	-	27	26	24	25.6667	0.881917	4845.15	3908.42	3050.79	3934.79	518.154
Roe1	FBgn0014877	CG6155	L3 arrest	6155R-3	NIG	L3 arrest	D	30	37	38	35	2.51661	14498.4	12530.6	14662	13897	684.804
betaCOP	FBgn0008635	CG6223	L1/L2/L3 arrest	6223R-2	NIG	NOP	-	-	-	-	-	-	-	-	-	-	-
Ufd1-like	FBgn0036136	CG6233	L3 arrest	HMJ23052	NIG TRiP	L3 arrest	-	50	45	55	50	2.88675	9075.26	10749.5	9721.6	9848.8	487.488
CycT	FBgn0025455	CG6292	L1/L2/L3 arrest	6292R-3	NIG	L1/L2 arrest	F	59	41	41	47	6	4391.54	6129.27	4699.66	5073.49	535.33
CG6294	FBgn0030640	CG6294	L3 arrest	6294R-1	NIG	L1/L2 arrest	A, C	44	30	45	39.6667	4.84195	10271.6	7396.63	7995.29	8554.51	875.771
U4-U6-60K	FBgn0036733	CG6322	L3 arrest	6322R-1	NIG	L3 arrest	-	61	50	69	60	5.50757	6166.02	6721.96	7241.03	6709.67	310.39
HisRS	FBgn0027087	CG6335	L1/L2/L3 arrest	6335R-2	NIG	L1/L2/L3 arrest	-	44	47	40	43.6667	2.02759	3357.3	2884.21	4561.32	3600.94	499.233
DNApol-alpha180	FBgn0259113	CG6349	L3 arrest	6349R-3	NIG	L3 arrest	F	27	26	30	27.6667	1.20185	2627.04	5582.54	3607.2	3938.93	869.153
CG6356	FBgn0039178	CG6356	L1/L2/L3 arrest	28745	BDRC TRiP	L1/L2 arrest	A	32	38	39	36.3333	2.18581	4441.19	6322.13	9404.62	6722.64	1446.74
pit	FBgn0266581	CG6375	L3 arrest	27600	VDRC	L3 arrest	A, B	34	33	38	35	1.52753	7137.12	4713.06	5727.89	5859.36	702.845
E2f1	FBgn0011766	CG6376	L3 arrest	HMS01541	NIG TRiP	NOP	-	-	-	-	-	-	-	-	-	-	-
eRF3	FBgn0020443	CG6382	L3 arrest	36703	BDSC TRiP	NOP	-	-	-	-	-	-	-	-	-	-	-
Dis3	FBgn0039183	CG6413	L3 arrest	6413R-2	NIG	L3 arrest	A	38	42	39	39.6667	1.20185	5283.95	9797.52	6989.59	7357.02	1315.85
CG6421	FBgn0025827	CG6421	L3 arrest	15805	VDRC	NOP	-	-	-	-	-	-	-	-	-	-	-
Ns2	FBgn0034243	CG6501	L3 arrest	6501R-3	NIG	L3 arrest	A	30	20	37	29	4.93288	8439.03	11220.6	9382.84	9680.82	816.675
Bap55	FBgn0025716	CG6546	L3 arrest	6546R-1	NIG	L3 arrest	-	41	58	45	48	5.1316	5604.9	8592.14	9841.38	8012.81	1256.8
RpS25	FBgn0086472	CG6684	L3 arrest	52602	VDRC	L1/L2 arrest	-	40	36	42	39.3333	1.76383	7620.45	7742.08	4870.83	6744.46	937.469
CG6686	FBgn0032388	CG6686	L3 arrest	31750	BDSC TRiP	NOP	-	-	-	-	-	-	-	-	-	-	-
Taf2	FBgn0011836	CG6711	L3 arrest	6711R-2	NIG	L3 arrest	-	43	48	60	50.3333	5.04425	18996.5	17579.3	17409.7	17995.2	503.063
CG6724	FBgn0032298	CG6724	L3 arrest	HMJ22412	NIG TRiP	L3 arrest	A	44	39	38	40.3333	1.85592	12769	14362	12879.9	13337	513.529
CG6738	FBgn0039053	CG6738	L3 arrest	6738R-1	NIG	NOP	-	-	-	-	-	-	-	-	-	-	-
CG6752	FBgn0038296	CG6752	L3 arrest	6752R-1	NIG	NOP	-	-	-	-	-	-	-	-	-	-	-
Tom70	FBgn0032397	CG6756	L1/L2/L3 arrest	6756R-1	NIG	L1/L2/L3 arrest	-	39	45	48	44	2.64575	6866	5480.84	4381.6	5576.15	718.765
RpL24-like	FBgn0037899	CG6764	L3 arrest	6764R-2	NIG	L1/L2 arrest	A	33	48	33	38	5	4424.12	6657.62	6183.91	5755.22	679.452
CG6770	FBgn0032400	CG6770	L3 arrest	27561	BDSC TRiP	L3 arrest	A	38	50	34	40.6667	4.8074	12453.9	10040	15172.9	12555.6	1482.6
GlyRS	FBgn0027088	CG6778	L3 arrest	6778R-1	NIG	L1/L2 arrest	C	36	47	35	39.3333	3.84419	7356.5	8726.09	5498.94	7193.84	935.139
bor	FBgn0040237	CG6815	L3 arrest	65057	BDSC TRiP	L3 arrest	-	58	52	72	60.6667	5.92546	8281.97	7137.79	8039.96	7819.9	348.139
Rpb11	FBgn0032634	CG6840	L3 arrest	23289	VDRC	L1/L2 arrest	-	32	35	38	35	1.73205	3525.06	3024.2	4387.37	3645.54	398.097
CG6841	FBgn0036828	CG6841	L3 arrest	HMJ23056	NIG TRiP	NOP	-	-	-	-	-	-	-	-	-	-	-
Vps4	FBgn0283469	CG6842	L3 arrest	6842R-3	NIG	Delayed P	-	60	41	46	49	5.68624	12589.4	15841.9	14921.9	14451	967.993
Dysb	FBgn0036819	CG6856	L3 arrest	6856R-1	NIG	NOP	-	-	-	-	-	-	-	-	-	-	-
Prp31	FBgn0036487	CG6876	L3 arrest	6876R-1	NIG	L3 arrest	A	50	41	57	49.3333	4.63081	15553	13392.2	11795.9	13580.4	1088.64
MED11	FBgn0036811	CG6884	L3 arrest	HMJ21823	NIG TRiP	L3 arrest	-	45	47	47	46.3333	0.666667	25630.7	26836.4	32197.2	28221.4	2018.13
CG6937	FBgn0038989	CG6937	L3 arrest	6937R-3	NIG	L3 arrest	A	47	43	49	46.3333	1.76383	12675.4	10979.8	9042	10899.1	1049.64
mRpL45	FBgn0263863	CG6949	L3 arrest	HMJ24037	NIG TRiP	NOP	-	-	-	-	-	-	-	-	-	-	-
SF2	FBgn0283477	CG6987	L3 arrest	6987R-2	NIG	L3 arrest	E	58	50	56	54.6667	2.4037	21253	17805.6	17414.4	18824.3	1219.58
CG7006	FBgn0039233	CG7006	L1/L2/L3 arrest	7006R-2	NIG	L3 arrest	A	60	54	47	53.6667	3.75648	11746.8	9234.33	10888.8	10623.3	737.326
Manf	FBgn0027095	CG7013	L3 arrest	65097	BDSC TRiP	NOP	-	-	-	-	-	-	-	-	-	-	-
CG7028	FBgn0027587	CG7028	L3 arrest	55640	BDSC TRiP	L3 arrest	A	79	73	59	70.3333	5.92546	9881.28	13990.1	10271.9	11381.1	1309.37
CCT2	FBgn0030086	CG7033	L3 arrest	7033R-1	NIG	L3 arrest	-	66	74	70	70	2.3094	4991.85	3810.59	4431.47	4411.3	341.148
Sec15	FBgn0266674	CG7034	L3 arrest	7034R-1	NIG	L3 arrest	-	50	54	57	53.6667	2.02759	24880.8	22112.1	22536	23176.3	861.007
Cbp80	FBgn0022942	CG7035	L3 arrest	7035R-3	NIG	L3 arrest	-	47	45	48	46.6667	0.881917	10801.3	8088.8	9355.96	9415.34	783.581
CG7044	FBgn0038854	CG7044	L3 arrest	27811	VDRC	NOP	-	-	-	-	-	-	-	-	-	-	-
spz3	FBgn0031959	CG7104	L3 arrest	56958	BDSC TRiP	NOP	-	-	-	-	-	-	-	-	-	-	-
DNApol-alpha50	FBgn0011762	CG7108	L3 arrest	7108-1R-1	NIG	L3 arrest	C	33	57	49	46.3333	7.05534	6188.18	11098.5	17997.3	11761.3	3425.06
Taf8	FBgn0022724	CG7128	L3 arrest	57267	BDSC TRiP	L3 arrest	-	79	85	68	77.3333	4.97773	11498.7	9532.09	9167.44	10066.1	723.995
Vps39	FBgn0038593	CG7146	L3 arrest	7146R-2	NIG	NOP	-	-	-	-	-	-	-	-	-	-	-
Sirup	FBgn0031971	CG7224	L3 arrest	36437	VDRC	L3 arrest	A	33	36	48	39	4.58258	5725.24	5356.42	6488.94	5856.87	333.489
sip1	FBgn0024191	CG7238	L3 arrest	56933	BDSC TRiP	L3 arrest	-	58	47	80	61.6667	9.70109	9209.36	13194.5	10460.5	10954.8	1176.66
CG7239	FBgn0031740	CG7239	L3 arrest	HMJ30275	NIG TRiP	NOP	-	-	-	-	-	-	-	-	-	-	-
Cyp304a1	FBgn0038095	CG7241	L3 arrest	7241R-2	NIG	NOP	-	-	-	-	-	-	-	-	-	-	-
CG7275	FBgn0036500	CG7275	L3 arrest	7275R-4	NIG	NOP	-	-	-	-	-	-	-	-	-	-	-
Rrp6	FBgn0038269	CG7292	L3 arrest	HMS00118	NIG TRiP	NOP	-	-	-	-	-	-	-	-	-	-	-
Tsr1	FBgn0037073	CG7338	L3 arrest	7338R-1	NIG	L1/L2 arrest	-	37	32	46	38.3333	4.09607	5412.08	4456.53	6165.04	5344.55	494.359
CG7339	FBgn0036188	CG7339	L3 arrest	7339R-1	NIG	L3 arrest	-	41	57	62	53.3333	6.33333	6000.83	4702.02	5167.23	5290.02	379.929
CG7341	FBgn0036777	CG7341	L3 arrest	HMJ22403	NIG TRiP	NOP	-	-	-	-	-	-	-	-	-	-	-
baf	FBgn0031977	CG7380	L3 arrest	7380R-2	NIG	NOP	-	-	-	-	-	-	-	-	-	-	-
Clk	FBgn0023076	CG7391	L3 arrest	7391R-2	NIG	NOP	-	-	-	-	-	-	-	-	-	-	-
CG7394	FBgn0036173	CG7394	L3 arrest	9209	VDRC	L3 arrest	-	34	33	41	36	2.51661	8563.09	11694.9	8681.56	9646.53	1024.78
Trn	FBgn0024921	CG7398	L3 arrest	7398R-1	NIG	L3 arrest	C	50	41	48	46.3333	2.72845	20370.1	24325.4	23253.8	22649.8	1181.06
CG7420	FBgn0031344	CG7420	L3 arrest	7420R-1	NIG	NOP	-	-	-	-	-	-	-	-	-	-	-
Snmp2	FBgn0035815	CG7422	L3 arrest	HMC03144	NIG TRiP	NOP	-	-	-	-	-	-	-	-	-	-	-
SCCRO	FBgn0036510	CG7427	L3 arrest	7427R-2	NIG	L3 arrest	-	50	51	57	52.6667	2.18581	15185.9	13711.8	14332.9	14410.2	427.281
osa	FBgn0261885	CG7467	L3 arrest	7467R-3	NIG	L1/L2 arrest	C	48	40	43	43.6667	2.33333	12647.1	11060.2	11125.1	11610.8	518.496
RecQ4	FBgn0040290	CG7487	L3 arrest	7487R-3	NIG	L3 arrest	-	47	42	48	45.6667	1.85592	7136.85	9953.14	11055.4	9381.79	1166.7
l(2)34Fd	FBgn0261535	CG7516	L3 arrest	7516R-1	NIG	L3 arrest	A	58	57	55	56.6667	0.881917	7273.36	8723.09	9842.96	8613.14	743.814
Obp99c	FBgn0039682	CG7584	L3 arrest	7584R-4	NIG	L3 arrest	A	40	52	42	44.6667	3.71184	9153.4	8352.94	7317.52	8274.62	531.417
Cdk12	FBgn0037093	CG7597	L3 arrest	HMS00155	NIG TRiP	NOP	-	-	-	-	-	-	-	-	-	-	-
CG7650	FBgn0036519	CG7650	L3 arrest	41714	VDRC	L3 arrest	-	44	38	40	40.6667	1.76383	21038.2	16881.9	18386.9	18769	1214.94
Tom20	FBgn0036928	CG7654	L3 arrest	7654R-1	NIG	L3 arrest	C	59	68	46	57.6667	6.38575	9846.08	6630.91	9182.78	8553.26	980.061
CstF-64	FBgn0027841	CG7697	L3 arrest	7697R-1	NIG	L3 arrest	-	56	37	62	51.6667	7.5351	14716.4	26465.7	15280.8	18821	3825.84
Taf5	FBgn0010356	CG7704	L1/L2/L3 arrest	60101	BDRC TRiP	L3 arrest	-	36	44	53	44.3333	4.91031	11007.8	20440	8199.85	13215.9	3701.9
rogdi	FBgn0036697	CG7725	L3 arrest	7725R-1	NIG	L3 arrest	-	44	54	50	49.3333	2.90593	21290.8	31192.1	20736.8	24406.6	3396.53
CG7728	FBgn0036686	CG7728	L3 arrest	7728R-2	NIG	NOP	-	-	-	-	-	-	-	-	-	-	-
Prp3	FBgn0036915	CG7757	L3 arrest	7757R-3	NIG	L1/L2 arrest	-	46	42	51	46.3333	2.60342	6310.83	6888.19	4335.88	5844.97	772.731
E(Pc)	FBgn0000581	CG7776	L3 arrest	7776R-2	NIG	L3 arrest	C	47	47	48	47.3333	0.333333	8227.43	6736.6	5459.98	6808	799.69
CG7839	FBgn0036124	CG7839	L3 arrest	HMJ30215	NIG TRiP	NOP	-	-	-	-	-	-	-	-	-	-	-
Ars2	FBgn0033062	CG7843	L3 arrest	7843R-1	NIG	L3 arrest	-	52	42	56	50	4.16333	15384.1	18110	19158.2	17550.8	1124.8
l(2)k09848	FBgn0284246	CG7845	L3 arrest	7845R-2	NIG	L3 arrest	A	49	39	37	41.6667	3.71184	8337.67	10550.5	12812	10566.7	1291.64
eIF2Balpha	FBgn0039726	CG7883	L3 arrest	55624	BDSC TRiP	L3 arrest	-	43	44	44	43.6667	0.333333	14076.4	13430.1	14047.4	13851.3	210.785
RpII33	FBgn0026373	CG7885	L3 arrest	7885R-3	NIG	L1/L2 arrest	-	46	34	52	44	5.2915	6147.98	6784.94	6471.56	6468.16	183.883
CG7927	FBgn0027549	CG7927	L3 arrest	7927R-1	NIG	L3 arrest	-	55	46	56	52.3333	3.1798	6797.04	8293.74	7502.93	7531.23	432.293
MED17	FBgn0038578	CG7957	L3 arrest	7957R-3	NIG	L3 arrest	-	55	47	57	53	3.05505	20324.7	21736.7	31254.2	24438.5	3432.11
CdsA	FBgn0010350	CG7962	L3 arrest	7962R-1	NIG	L3 arrest	H	47	43	46	45.3333	1.20185	10753.7	8665.84	9761.2	9726.93	602.97
wcd	FBgn0262560	CG7989	L3 arrest	7989R-1	NIG	L3 arrest	A	48	42	49	46.3333	2.18581	7947.6	9103.36	7244.76	8098.57	541.816
Non3	FBgn0038585	CG7993	L3 arrest	7993R-4	NIG	L3 arrest	A	54	56	60	56.6667	1.76383	5684.83	8646.23	7321.18	7217.42	856.455
CG8005	FBgn0035854	CG8005	L3 arrest	HMJ22816	NIG TRiP	NOP	-	-	-	-	-	-	-	-	-	-	-
hay	FBgn0001179	CG8019	L3 arrest	53345	BDSC TRiP	L3 arrest	-	72	75	65	70.6667	2.96273	13319.9	10535.7	12923.6	12259.7	869.587
Mtr3	FBgn0036916	CG8025	L3 arrest	8025R-2	NIG	L3 arrest	A	50	42	47	46.3333	2.33333	11282	11953.5	11868.2	11701.2	211.061
VhaAC45	FBgn0262515	CG8029	L3 arrest	38522	BDSC TRiP	L3 arrest	-	41	50	46	45.6667	2.60342	12525.3	14175.7	19271.7	15324.2	2030.44
Vha44	FBgn0262511	CG8048	L3 arrest	8048R-2	NIG	L3 arrest	-	42	45	41	42.6667	1.20185	16618.5	11726.3	11965.3	13436.7	1592.4
CG8064	FBgn0038597	CG8064	L3 arrest	8064R-1	NIG	L3 arrest	A	47	38	45	43.3333	2.72845	11187.4	16215.5	19873.6	15758.9	2517.88
Su(var)2-10	FBgn0003612	CG8068	L3 arrest	8068R-1	NIG	L3 arrest	-	39	43	45	42.3333	1.76383	66656.2	41859	49408.6	52641.3	7338.53
CG8112	FBgn0037612	CG8112	L3 arrest	8112R-3	NIG	NOP	-	-	-	-	-	-	-	-	-	-	-
nom	FBgn0037617	CG8145	L3 arrest	8145R-1	NIG	L1/L2 arrest	-	43	41	56	46.6667	4.70225	31976.2	26972.5	16155.6	25034.8	4668.65
dup	FBgn0000996	CG8171	L3 arrest	29562	BDSC TRiP	L3 arrest	F	-	-	-
SRPK	FBgn0026370	CG8174	L3 arrest	8174R-3	NIG	NOP	-	-	-	-	-	-	-	-	-	-	-
Vha36-1	FBgn0022097	CG8186	L3 arrest	49888	VDRC	L3 arrest	-	35	38	55	42.6667	6.22718	14647.1	11732.9	10897	12425.6	1136.62
eIF2Bgamma	FBgn0034029	CG8190	L3 arrest	8190R-2	NIG	L1/L2/L3 arrest	-	41	56	48	48.3333	4.33333	6025.73	4250.04	6566.21	5613.99	699.598
CCT6	FBgn0027329	CG8231	L3 arrest	23751	VDRC	L3 arrest	-	63	66	66	65	1	4013.49	5196.56	6255.77	5155.28	647.62
CG8237	FBgn0033350	CG8237	L1/L2/L3 arrest	9324	VDRC	NOP	-	-	-	-	-	-	-	-	-	-	-
pea	FBgn0086895	CG8241	L3 arrest	8241R-4	NIG	L1/L2 arrest	-	40	39	39	39.3333	0.333333	10463	8191.03	6758.69	8470.92	1078.47
CCT8	FBgn0284436	CG8258	L3 arrest	8258R-2	NIG	L3 arrest	-	64	63	59	62	1.52753	3674.86	4988.9	3220.49	3961.42	530.223
Srp9	FBgn0035827	CG8268	L3 arrest	34568	BDSC TRiP	NOP	-	-	-	-	-	-	-	-	-	-	-
eEF1alpha1	FBgn0284245	CG8280	L3 arrest	HMS00917	NIG TRiP	NOP	-	-	-	-	-	-	-	-	-	-	-
eIF3m	FBgn0033902	CG8309	L1/L2/L3 arrest	8309R-1	NIG	L1/L2 arrest	-	42	44	48	44.6667	1.76383	4973.9	4451.11	4865.56	4763.53	159.307
CG8320	FBgn0034059	CG8320	L3 arrest	HMJ23427	NIG TRiP	NOP	-	-	-	-	-	-	-	-	-	-	-
tomboy40	FBgn0033074	CG8330	L3 arrest	29573	BDSC TRiP	NOP	-	-	-	-	-	-	-	-	-	-	-
RpIII128	FBgn0004463	CG8344	L3 arrest	15692	VDRC	L3 arrest	-	60	54	46	53.3333	4.05518	3682.25	3869.72	4465.07	4005.68	235.982
Drep3	FBgn0028407	CG8364	L3 arrest	28628	BDSC TRiP	NOP	-	-	-	-	-	-	-	-	-	-	-
CG8370	FBgn0034060	CG8370	L3 arrest	8370R-2	NIG	L3 arrest	A	47	39	54	46.6667	4.33333	11766.4	11833.5	9149.43	10916.4	883.714
Prosbeta1	FBgn0010590	CG8392	L3 arrest	HMS00139	NIG TRiP	L3 arrest	F	24	23	18	21.6667	1.85592	9609.25	19556.6	17228.4	15464.8	3003.91
Rrp42	FBgn0034065	CG8395	L3 arrest	8395R-3	NIG	L3 arrest	A	57	50	53	53.3333	2.02759	8568.51	13553.5	14416.2	12179.4	1822.55
Not3	FBgn0033029	CG8426	L3 arrest	8426R-3	NIG	NOP	-	-	-	-	-	-	-	-	-	-	-
SmD3	FBgn0023167	CG8427	L3 arrest	HMS00361	NIG TRiP	L3 arrest	-	56	37	43	45.3333	5.60753	7128.36	7925.46	7778.33	7610.71	244.89
CysRS	FBgn0027091	CG8431	L3 arrest	8431R-1	NIG	L1/L2 arrest	A	38	34	38	36.6667	1.33333	8036.58	9061.38	6106.63	7734.86	866.201
Rep	FBgn0026378	CG8432	L3 arrest	8432R-3	NIG	L3 arrest	C, F	27	27	41	31.6667	4.66667	11185.7	8899.74	8226.63	9437.36	895.507
CG8435	FBgn0034084	CG8435	L1/L2/L3 arrest	28900	VDRC	L1/L2 arrest	-	40	37	36	37.6667	1.20185	4979.85	5845.43	5671.03	5498.77	264.3
CCT5	FBgn0010621	CG8439	L3 arrest	8439R-1	NIG	L1/L2/L3 arrest	-	80	68	58	68.6667	6.35959	6586.06	6119.31	5790.07	6165.15	230.924
Vps16A	FBgn0261241	CG8454	L3 arrest	8454R-1	NIG	NOP	-	-	-	-	-	-	-	-	-	-	-
CG8545	FBgn0033741	CG8545	L3 arrest	8545R-1	NIG	L1/L2 arrest	A	43	44	38	41.6667	1.85592	7549.21	9077.86	7772.37	8133.15	476.731
akirin	FBgn0082598	CG8580	L3 arrest	8580R-2	NIG	NOP	-	-	-	-	-	-	-	-	-	-	-
Rint1	FBgn0035762	CG8605	L3 arrest	8605R-2	NIG	L3 arrest	-	45	51	55	50.3333	2.90593	12799.7	8341.75	7647.15	9596.2	1614.26
Cdc27	FBgn0012058	CG8610	L3 arrest	8610R-1	NIG	L3 arrest	F	-	-	-
CG8630	FBgn0038130	CG8630	L3 arrest	64944	BDSC TRiP	L1/L2 arrest	-	45	38	37	40	2.51661	6308.31	6590.97	8764.95	7221.41	776.069
RagC-D	FBgn0033272	CG8707	L3 arrest	HMJ21015	NIG TRiP	NOP	-	-	-	-	-	-	-	-	-	-	-
Cul4	FBgn0033260	CG8711	L3 arrest	HMC02981	NIG TRiP	L3 arrest	-	47	45	46	46	0.57735	6390.51	10739.3	11576.7	9568.82	1607.44
CG8728	FBgn0033235	CG8728	L3 arrest	HMS00561	NIG TRiP	L3 arrest	-	48	60	47	51.6667	4.17665	11661.3	14498.5	9834.77	11998.2	1356.8
CG8728	FBgn0033235	CG8728	L3 arrest	8728R-2	NIG	L3 arrest	C	53	44	42	46.3333	3.38296	12824.6	12703.2	12576.7	12701.5	71.5699
snRNP-U1-70K	FBgn0016978	CG8749	L3 arrest	HMS00274	NIG TRiP	L3 arrest	F	27	15	21	21	3.4641	8639.96	6487.07	4798	6641.68	1111.77
Nacalpha	FBgn0086904	CG8759	L3 arrest	8759R-1	NIG	L3 arrest	E	40	51	46	45.6667	3.1798	17857.2	22492.3	16964.7	19104.7	1713.27
Non1	FBgn0028473	CG8801	L1/L2/L3 arrest	8801R-3	NIG	L1/L2 arrest	-	41	40	38	39.6667	0.881917	3685.1	6406.1	6233.53	5441.57	879.65
ND-PDSW	FBgn0021967	CG8844	L3 arrest	8844R-2	NIG	L3 arrest	-	54	42	48	48	3.4641	16824.2	26147.4	18692.9	20554.8	2847.86
mei-218	FBgn0002709	CG8923	L3 arrest	HMJ21481	NIG TRiP	NOP	-	-	-	-	-	-	-	-	-	-	-
CG8939	FBgn0030720	CG8939	L3 arrest	40726	VDRC	NOP	-	-	-	-	-	-	-	-	-	-	-
CCT3	FBgn0015019	CG8977	L3 arrest	8977R-1	NIG	NOP	-	-	-	-	-	-	-	-	-	-	-
exu	FBgn0000615	CG8994	L3 arrest	28902	BDSC TRiP	NOP	-	-	-	-	-	-	-	-	-	-	-
ArgRS	FBgn0027093	CG9020	L3 arrest	42184	VDRC	L1/L2 arrest	-	42	38	34	38	2.3094	4844.9	4976	5897	5239.3	331.02
Tsp47F	FBgn0033629	CG9033	L1/L2/L3 arrest	HMC03194	NIG TRiP	NOP	-	-	-	-	-	-	-	-	-	-	-
CG9107	FBgn0031764	CG9107	L1/L2/L3 arrest	9107R-2	NIG	L3 arrest	-	45	51	54	50	2.64575	11401.8	10348.1	8089.67	9946.52	976.994
slmo	FBgn0029161	CG9131	L1/L2/L3 arrest	9131R-1	NIG	L1/L2/L3 arrest	C	37	44	43	41.3333	2.18581	8046.65	7650.43	11266.8	8987.95	1145.14
CG9143	FBgn0034496	CG9143	L3 arrest	46330	VDRC	NOP	-	-	-	-	-	-	-	-	-	-	-
eIF5	FBgn0030719	CG9177	L3 arrest	HMS00159	NIG TRiP	L3 arrest	A	45	34	42	40.3333	3.28295	11021	8627.56	14577	11408.6	1728.36
PCNA	FBgn0005655	CG9193	L3 arrest	HMS00634	NIG TRiP	L3 arrest	-	54	55	47	52	2.51661	18314.3	16163.7	11710.9	15396.3	1944.48
CG9246	FBgn0032925	CG9246	L3 arrest	9246R-1	NIG	L3 arrest	A	41	34	41	38.6667	2.33333	14505.5	15956.7	13680	14714.1	665.436
Vm34Ca	FBgn0003983	CG9271	L3 arrest	15547	VDRC	L1/L2/L3 arrest	A	39	44	34	39	2.88675	10916.9	10789.3	6240.56	9315.59	1537.96
RPA2	FBgn0032906	CG9273	L3 arrest	9273R-1	NIG	L3 arrest	-	53	52	60	55	2.51661	21156.7	21654.4	16662.7	19824.6	1587.46
CG9281	FBgn0030672	CG9281	L1/L2/L3 arrest	9281R-2	NIG	NOP	-	-	-	-	-	-	-	-	-	-	-
EloC	FBgn0266711	CG9291	L3 arrest	HMS00128	NIG TRiP	L3 arrest	-	56	44	59	53	4.58258	7102.71	7340.59	7628.41	7357.24	151.982
Trs23	FBgn0260861	CG9298	L3 arrest	9298Rb-3	NIG	L3 arrest	-	52	43	57	50.6667	4.09607	25938.5	27566.6	21333.9	24946.3	1866.36
CG9302	FBgn0032514	CG9302	L3 arrest	64635	BDSC TRiP	NOP	-	-	-	-	-	-	-	-	-	-	-
CG9305	FBgn0032512	CG9305	L1/L2/L3 arrest	9305R-1	NIG	L1/L2/L3 arrest	-	44	47	43	44.6667	1.20185	4910.7	4940.32	4496.53	4782.52	143.248
Prosalpha3	FBgn0261394	CG9327	L3 arrest	9327R-1	NIG	L3 arrest	E	77	56	63	65.3333	6.17342	7827.83	7416.18	11545.1	8929.71	1313.1
mRpL47	FBgn0014023	CG9378	L3 arrest	9378R-1	NIG	L3 arrest	-	48	61	44	51	5.1316	20301.4	17586.2	27944.5	21944	3100.94
LManVI	FBgn0032069	CG9468	L3 arrest	9468R-1	NIG	NOP	-	-	-	-	-	-	-	-	-	-	-
alphaTub85E	FBgn0003886	CG9476	L3 arrest	31703	BDSC TRiP	Delayed P	-	42	46	41	43	1.52753	10313.6	11993.1	10212.3	10839.7	577.44
CG9498	FBgn0031801	CG9498	L3 arrest	9498R-1	NIG	NOP	-	-	-	-	-	-	-	-	-	-	-
CG9512	FBgn0030593	CG9512	L3 arrest	9512R-2	NIG	NOP	-	-	-	-	-	-	-	-	-	-	-
fog	FBgn0000719	CG9559	L3 arrest	HMJ23473	NIG TRiP	NOP	-	-	-	-	-	-	-	-	-	-	-
omd	FBgn0038168	CG9591	L3 arrest	9591R-2	NIG	L3 arrest	E	56	75	53	61.3333	6.88799	9852.98	10495.1	14896.5	11748.2	1585.03
CG9630	FBgn0037561	CG9630	L3 arrest	9630R-2	NIG	L3 arrest	A	51	50	46	49	1.52753	10678.8	12592.8	13304.1	12191.9	783.917
RpA-70	FBgn0010173	CG9633	L3 arrest	9633R-1	NIG	L3 arrest	F	-	-	-
CG9646	FBgn0034184	CG9646	L3 arrest	HMS00134	NIG TRiP	NOP	-	-	-	-	-	-	-	-	-	-	-
CG9676	FBgn0030773	CG9676	L3 arrest	9676R-3	NIG	NOP	-	-	-	-	-	-	-	-	-	-	-
Dbp73D	FBgn0004556	CG9680	L3 arrest	9680R-2	NIG	L3 arrest	A	49	46	47	47.3333	0.881917	19365.2	18024.8	16257	17882.3	900.096
CG9686	FBgn0030158	CG9686	L3 arrest	14621	VDRC	NOP	-	-	-	-	-	-	-	-	-	-	-
dom	FBgn0020306	CG9696	L3 arrest	9696R-1	NIG	NOP	-	-	-	-	-	-	-	-	-	-	-
nudC	FBgn0021768	CG9710	L3 arrest	9710R-1	NIG	L3 arrest	C	66	48	68	60.6667	6.35959	8282.98	9159.46	7037.87	8160.1	615.525
TrpRS	FBgn0010803	CG9735	L3 arrest	9735R-6	NIG	L1/L2 arrest	-	42	38	50	43.3333	3.52767	5628.48	7108.53	7195.76	6644.25	508.513
SNRPG	FBgn0261791	CG9742	L3 arrest	57304	BDSC TRiP	L3 arrest	-	32	57	50	46.3333	7.4461	5842.03	15440	9176.22	10152.7	2813.38
bel	FBgn0263231	CG9748	L3 arrest	28049	BDSC TRiP	NOP	-	-	-	-	-	-	-	-	-	-	-
rept	FBgn0040075	CG9750	L3 arrest	9750R-1	NIG	L3 arrest	B	45	59	62	55.3333	5.23874	9910.49	7321.53	7331.58	8187.86	861.317
AdoR	FBgn0039747	CG9753	L3 arrest	27536	BDSC TRiP	NOP	-	-	-	-	-	-	-	-	-	-	-
hkb	FBgn0261434	CG9768	L3 arrest	9768R-2	NIG	L1/L2/L3 arrest	A, C	53	47	50	50	1.73205	14291.9	13848.1	13870.1	14003.4	144.409
eIF3f1	FBgn0037270	CG9769	L3 arrest	HMS00940	NIG TRiP	NOP	-	-	-	-	-	-	-	-	-	-	-
M1BP	FBgn0037621	CG9797	L3 arrest	HMS00645	NIG TRiP	L3 arrest	-	39	44	47	43.3333	2.33333	7896.23	7309.11	7221.62	7475.65	211.8
CG9799	FBgn0038146	CG9799	L3 arrest	9799R-3	NIG	L3 arrest	A	55	55	76	62	7	11267.8	8561.75	8494.59	9441.39	913.428
EndoB	FBgn0034433	CG9834	L1/L2/L3 arrest	9834R-3	NIG	L1/L2 arrest	A	41	42	47	43.3333	1.85592	8043.34	5796.95	8252.64	7364.31	786.005
IscU	FBgn0037637	CG9836	L3 arrest	53277	BDSC TRiP	NOP	-	-	-	-	-	-	-	-	-	-	-
CG9853	FBgn0086605	CG9853	L3 arrest	9853R-2	NIG	L1/L2 arrest	C	53	42	41	45.3333	3.84419	5706.15	11612.7	11551.2	9623.34	1958.67
hrg	FBgn0015949	CG9854	L3 arrest	HMS00252	NIG TRiP	L3 arrest	-	46	41	38	41.6667	2.33333	9750.37	7405.44	7786.92	8314.24	726.459
CG9864	FBgn0034490	CG9864	L3 arrest	HMJ23419	NIG TRiP	NOP	-	-	-	-	-	-	-	-	-	-	-
Tbp	FBgn0003687	CG9874	L3 arrest	55911	BDSC TRiP	L3 arrest	-	45	37	53	45	4.6188	9708.24	18428.8	12628.6	13588.6	2562.76
Fib	FBgn0003062	CG9888	L3 arrest	HMJ02126	NIG TRiP	L3 arrest	A, B	49	51	57	52.3333	2.4037	3795.53	6595.96	6168.21	5519.9	870.983
spz5	FBgn0035379	CG9972	L3 arrest	9972R-1	NIG	NOP	-	-	-	-	-	-	-	-	-	-	-
TH1	FBgn0010416	CG9984	L3 arrest	9984R-1	NIG	NOP	-	-	-	-	-	-	-	-	-	-	-
U2af50	FBgn0005411	CG9998	L3 arrest	HMJ23059	NIG TRiP	NOP	-	-	-	-	-	-	-	-	-	-	-
RanGAP	FBgn0003346	CG9999	L3 arrest	9999R-1	NIG	L3 arrest	-	40	55	51	48.6667	4.48454	13563	11294.4	11203.2	12020.2	771.865
controla	-	-	-	-	-	-	-	46	54	51	50.3333	2.33333	25682.2	23361.4	18087.1	22376.9	2247.09
control-0hb	-	-	-	-	-	-	-	34	35	37	35.3333	0.881917	1742.35	1537.63	1578.3	1619.43	62.5745
control-24hb	-	-	-	-	-	-	-	51	40	44	45	3.21455	2736.69	2743.6	2400.16	2626.82	113.346
control-48hb	-	-	-	-	-	-	-	56	43	53	50.6667	3.92994	11448.7	10132.1	12842.5	11474.4	782.519
control-72hb	-	-	-	-	-	-	-	41	49	54	48	3.78594	19257.5	19380.1	13902.2	17513.3	1805.88
control-96hb	-	-	-	-	-	-	-	40	45	56	47	4.72582	32573.1	36493.2	29914.7	32993.7	1910.65
