# Supplementary material for: Chaperonin TRiC/CCT supports mitotic exit and entry into endocycle in Drosophila
Source: PLoS Genet. 2019 Apr 29;15(4):e1008121. doi: 10.1371/journal.pgen.1008121 (PMC6508744; doi:10.1371/journal.pgen.1008121)
Supplement: S4 Table — * cct subunit genes. (XLSX) [file pgen.1008121.s014.xlsx]

## Sheet: S2_31hits
CG number	Gene symbol*	Gene ID	Summary of molecular function/Motif and Domain	Phenotype	Mean PG cell number	Mean DNA intensity
CG5374	CCT1*	FBgn0003676	A subunit of CCT, a complex catalyzing protein folding	L1/L2/L3 arrest	77.6667	5042.24
CG7128	Taf8	FBgn0022724	Transcription factor II D	L3 arrest	77.3333	10066.1
CG10279	Rm62	FBgn0003261	RNA helicase	L3 arrest	74.3333	6731.2
CG10225	RanBP3	FBgn0039110	Ran GTPase binding	L3 arrest	72.3333	14857.6
CG8019	hay	FBgn0001179	Transcription factor II H	L3 arrest	70.6667	12259.7
CG7028	CG7028	FBgn0027587	Protein kinase	L3 arrest	70.3333	11381.1
CG7033	CCT2*	FBgn0030086	A subunit of CCT, a complex catalyzing protein folding	L3 arrest	70	4411.3
CG2875	CG2875	FBgn0029672	CCAAT-binding factor	L3 arrest	70	15838.2
CG43657	Myo10A	FBgn0263705	Myosin, MyTH-FERM superclass	L3 arrest	69.6667	12112.7
CG2098	FeCH	FBgn0266268	Ferrochelatase, heme biosynthesis	L1/L2 arrest	69.3333	24161.1
CG8439	CCT5*	FBgn0010621	A subunit of CCT, a complex catalyzing protein folding	L1/L2/L3 arrest	68.6667	6165.15
CG44436	sno	FBgn0265630	Notch pathway	L3 arrest	68	14348.1
CG5525	CCT4*	FBgn0032444	A subunit of CCT, a complex catalyzing protein folding	L3 arrest	66.6667	5904.2
CG5859	IntS8	FBgn0025830	Component of Integrator, a complex involved in the transcription of snRNA	L3 arrest	66	11203
CG9327	Prosα3	FBgn0261394	A subunit of 26S proteasome	L3 arrest	65.3333	8929.71
CG8231	CCT6*	FBgn0027329	A subunit of CCT, a complex catalyzing protein folding	L3 arrest	65	5155.28
CG32104	CG32104	FBgn0052104	RNA polymerase II-associated protein	L3 arrest	65	13688.7
CG11981	Prosβ3	FBgn0026380	A subunit of 26S proteasome	L3 arrest	65	5909.7
CG3058	Dim1	FBgn0031601	Component of U5 snRNP	L3 arrest	62.3333	11659.1
CG9799	CG9799	FBgn0038146	WD40 repeat containing	L3 arrest	62	9441.39
CG8258	CCT8*	FBgn0284436	A subunit of CCT, a complex catalyzing protein folding	L3 arrest	62	3961.42
CG31876	Cpr30F	FBgn0051876	Cuticle protein	L3 arrest	62	8463.06
CG7238	sip1	FBgn0024191	Component of spliceosome B	L3 arrest	61.6667	10954.8
CG9591	omd	FBgn0038168	Component of Integrator, a complex involved in the transcription of snRNA	L3 arrest	61.3333	11748.2
CG9710	nudC	FBgn0021768	Unfolded protein binding	L3 arrest	60.6667	8160.1
CG6815	bor	FBgn0040237	ATP binding	L3 arrest	60.6667	7819.9
CG6322	U4-U6-60K	FBgn0036733	Component of U4/U6 snRNP	L3 arrest	60	6709.67
CG32843	Dh31-R	FBgn0052843	Dh31 receptor	L3 arrest	60	40489.5
CG12031	MED14	FBgn0035145	A subunit of Mediator complex, a transcriptional coactivator	L3 arrest	59.6667	16160.6
CG5748	Hsf	FBgn0001222	Transcription factor	L3 arrest	59	8576.96
CG12007	CG12007	FBgn0037293	Rab geranylgeranyltransferase activity	L3 arrest	59	12818.1
