# Supplementary material for: Chaperonin TRiC/CCT supports mitotic exit and entry into endocycle in Drosophila
Source: PLoS Genet. 2019 Apr 29;15(4):e1008121. doi: 10.1371/journal.pgen.1008121 (PMC6508744; doi:10.1371/journal.pgen.1008121)
Supplement: S5 Table — * BDSC, Bloomington Drosophila Stock Center; VDRC, Vienna Drosophila Resource Center; Kyoto DGGR, Kyoto Drosophila Genomics and Genetic Resources; NIG, National Institute of Genetics ** Balancer carrying GFP was introduced in place of balancer without fluorescent marker. (XLSX) [file pgen.1008121.s015.xlsx]

## Sheet: S5_flystocks
Stock name	Source*	Stock#	Inserted chromosome	Property
Oregon R	Our laboratory	-	-	Wild-type
w1118	BDSC	5905	-
fzrG0418/FM7c GFP**	BDSC	12297	1	fzr mutant, P-element insertion on the first intron of fzr
fzrG0418 FRT19A/FM7c GFP**	Kyoto DGGR	111943	1	fzr mutation and FRT site on the same chromosome arm
Ubi-mRFP.nls hs-FLP FRT19A	BDSC	31418	1
cct4KG09280/CyO GFP**	BDSC	15176	2	cct4 mutant, P-element insertion on the coding region of cct4
cct4KG09280 FRT40A/CyO GFP**	Kyoto DGGR	111690	2	cct4 mutation and FRT site on the same chromosome arm
Ubi-mRFP.nls FRT40A/CyO GFP**	BDSC	34500	2
hs-FLP; snaSco/CyO GFP**	BDSC	1929	1;2
UAS-dicer2	VDRC	60008	2
UAS-mCD8.ChRFP	BDSC	27392	3	RFP targeted to the plasma membrane
UAS-mCherry.nls	BDSC	38424	3	Nulear-localized mCherry
UAS-mCD8::GFP	BDSC	5130	3	GFP targeted to the plasma membrane
UAS-cycA	BDSC	6633	2
UAS-cycB	C. F. Lehner	-	2
UAS-fzr RNAi	VDRC	v25553	2
UAS-cycA RNAi	NIG	5940R-1	3
UAS-cycB RNAi	NIG	3510R-1	2
UAS-GFP.E2f11-230 UAS-mRFP1.CycB1-266 **	BDSC	55100	2	Fly-FUCCI system
phantom22-Gal4	M. B. O'Connor	-	3	PG-selective Gal4 line
jhamt-Gal4	B. Dauwalder	-	3	CA-selective Gal4 line
fzr-GFP	VDRC	318820	3	Transgenic fzr genomic region with GFP fused in C-terminal of fzr
