# Supplementary material for: Chaperonin TRiC/CCT supports mitotic exit and entry into endocycle in Drosophila
Source: PLoS Genet. 2019 Apr 29;15(4):e1008121. doi: 10.1371/journal.pgen.1008121 (PMC6508744; doi:10.1371/journal.pgen.1008121)
Supplement: S7 Table — * UAS-mCherry.nls or UAS-mCD8::GFP was introduced into the 3rd chromosome when offspring's PGs were observed using histochemistry ** Offsprings carrying GFP-balancer chromosome was removed in all experiment. (XLSX) [file pgen.1008121.s017.xlsx]

## Sheet: S7_cross
Name and properties	Abbreviations of fly genotypes	Genotypes of parents
Fly-FUCCI probes expressed in the PG	phm>GFP.E2f11-230 mRFP1.CycB1-266	w1118;; phantom22-Gal4	w1118; UAS-GFP.E2f11-230 UAS-mRFP1.CycB1-266/CyO GFP**
Fzr-GFP with mCherry.nls in PG	phm>mCherry.nls, fzr-GFP	w1118;; phantom22-Gal4 UAS-mCherry.nls	w1118;; fzr-GFP
mCherry in CA	jhamt>mCherry	w1118;; jhamt-Gal4 UAS-mCherry	w1118;;
Control (for fzr RNAi)	phm>dicer2	w; UAS-dicer2; phantom22-Gal4*	w1118;;
fzr RNAi	phm>dicer2 fzr-RNAi	w; UAS-dicer2; phantom22-Gal4*	w1118; UAS-fzr-RNAi
Control with Fzr-GFP (for fzr RNAi)	phm>dicer2 mCherry.nls, fzr-GFP	w1118;UAS-dicer2; phantom22-Gal4 UAS-mCherry.nls fzr-GFP	w1118;;
fzr RNAi with Fzr-GFP	phm>dicer2 mCherry.nls fzr-RNAi, fzr-GFP	w1118;UAS-dicer2; phantom22-Gal4 UAS-mCherry.nls fzr-GFP	w1118; UAS-fzr-RNAi
fzr RNAi + cycA RNAi	phm>dicer2 fzr-RNAi cycA-RNAi	w; UAS-dicer2; phantom22-Gal4*	w1118; UAS-fzr-RNAi; UAS-cycA-RNAi
fzr RNAi + cycB RNAi	phm>dicer2 fzr-RNAi cycB-RNAi	w; UAS-dicer2; phantom22-Gal4*	w1118; UAS-fzr-RNAi UAS-cycB-RNAi/CyO GFP**
fzrG0418 FLP/FRT	fzrG0418 FRT19A/Ubi-mRFP.nls hs-FLP FRT19A	fzrG0418 yw FRT19A/FM7c GFP**;;	Ubi-mRFP.nls yw hs-FLP FRT19A/Y;;
Control (for RNAi screening)	phm>mCherry.nls	w1118;; phantom22-Gal4 UAS-mCherry.nls	w1118;;
RNAi against gene-of-interest in screening	phm>mCherry.nls gene-of-interest-RNAi	w1118;; phantom22-Gal4 UAS-mCherry.nls	UAS-gene-of-interest-RNAi
Control (for cct RNAi)	phm>+	w1118;; phantom22-Gal4*	w1118;;
RNAi against ccts	phm>gene-of-interest-RNAi	w1118;; phantom22-Gal4*	UAS-gene-of-interest-RNAi
Control for cct4KG09280	+/+	w1118;;	w1118;;
cct4KG09280, heterozygous	cct4KG09280/+	w1118; cct4KG09280/CyO GFP**	w1118;;
cct4KG09280, homozygous	cct4KG09280/cct4KG09280	w1118; cct4KG09280/CyO GFP**	w1118; cct4KG09280/CyO GFP**
cct4KG09280 FLP/FRT	cct4KG09280 FRT40A/Ubi-mRFP.nls FRT40A	w1118; cct4KG09280 FRT40A/CyO GFP**	hs-FLP yw; Ubi-mRFP.nls FRT40A/CyO GFP**
Control with Fzr-GFP	phm>mCherry.nls, fzr-GFP	w1118;; phantom22-Gal4 UAS-mCherry.nls fzr-GFP	w1118;;
RNAi with Fzr-GFP	phm>mCherry.nls gene-of-interest-RNAi, fzr-GFP	w1118;; phantom22-Gal4 UAS-mCherry.nls fzr-GFP	UAS-gene-of-interest-RNAi
