# Supplementary material for: Chaperonin TRiC/CCT supports mitotic exit and entry into endocycle in Drosophila
Source: PLoS Genet. 2019 Apr 29;15(4):e1008121. doi: 10.1371/journal.pgen.1008121 (PMC6508744; doi:10.1371/journal.pgen.1008121)
Supplement: S8 Table — (XLSX) [file pgen.1008121.s018.xlsx]

## Sheet: S8_primersets
Gene name	Forward primer sequence (5'-3')	Reverse primer sequence (5'-3')
rp49	ACAAATGGCGCAAGCCCAAGG	ATGTGGCGGGTGCGCTTGTT
nvd	GGAAGCGTTGCTGACGACTGTG	TAAAGCCGTCCACTTCCTGCGA
spok	TATCTCTTGGGCACACTCGCTG	GCCGAGCTAAATTTCTCCGCTT
sro	CCACAACATCAAGTCGGAAGGAGC	ACCAGGCGAATGGAATCGGG
phm	GGATTTCTTTCGGCGCGATGTG	TGCCTCAGTATCGAAAAGCCGT
dib	TGCCCTCAATCCCTATCTGGTC	ACAGGGTCTTCACACCCATCTC
sad	CCGCATTCAGCAGTCAGTGG	ACCTGCCGTGTACAAGGAGAG
cct4	GCGTTTGTCCAACATCCAGG	TCGTTGGTGATGGACACCTC
